# Supplementary material for: Ethyl 9-fluoro-5,12-dioxo-5,12-dihydro­indolizino[2,3-g]quinoline-6-carboxyl­ate
Source: Acta Crystallogr Sect E Struct Rep Online. 2012 Jul 25;68(Pt 8):o2548. doi: 10.1107/S160053681202692X (PMC3414993; doi:10.1107/S160053681202692X)
Supplement: Supplementary file 1 [file e-68-o2548-sup1.cif]

##############################################################################
#                                                                            #
# This CIF contains the data in a paper accepted for publication in          #
# Acta Crystallographica Section E. It conforms to the requirements of       #
# Notes for Authors for Acta Crystallographica Section E, and has been       #
# peer reviewed under the auspices of the IUCr Commission on Journals.       #
#                                                                            #
# Full details of the Crystallographic Information File format               #
# are given in the paper "The Crystallographic Information File (CIF):       #
# a New Standard Archive File for Crystallography" by S. R. Hall, F. H.      #
# Allen and I. D. Brown [Acta Cryst. (1991), A47, 655-685].                  #
#                                                                            #
# The current version of the core CIF dictionary is obtainable from          #
# ftp://ftp.iucr.org/pub/cif_core.dic.                                       #
#                                                                            #
# Software is freely available for graphical display of the structure(s)     #
# in this CIF. For information consult the CIF software page                 #
# http://www.iucr.org/resources/cif/software.                                #
#                                                                            #
# This file may be used for bona fide research purposes within the           #
# scientific community so long as proper attribution is given to the journal # 
# article from which it was obtained.                                        #
#                                                                            #
##############################################################################
data_I
_audit_creation_method
;
  Olex2 1.1
  (compiled 2011.02.15 svn.r1672, GUI svn.r3494)
;
_chemical_name_systematic
;
Ethyl
9-fluoro-5,12-dioxo-5,12-dihydroindolizino[2,3-<i>g</i>]quinoline-6-carboxylate
;
_chemical_name_common     ?
_chemical_formula_moiety     'C18 H11 F N2 O4'
_chemical_formula_sum     'C18 H11 F N2 O4'
_chemical_formula_iupac     'C18 H11 F N2 O4'
_chemical_formula_weight     338.29
_chemical_melting_point     ?
_symmetry_cell_setting     monoclinic
_symmetry_space_group_name_H-M     'P 21/c'
_symmetry_space_group_name_Hall     '-P 2ybc'
loop_
    _space_group_symop_id
    _space_group_symop_operation_xyz
    1 'x, y, z'
    2 '-x, y+1/2, -z+1/2'
    3 '-x, -y, -z'
    4 'x, -y-1/2, z-1/2'
_cell_length_a     6.85562(10)
_cell_length_b     12.12898(16)
_cell_length_c     17.0304(2)
_cell_angle_alpha     90.00
_cell_angle_beta     94.2306(13)
_cell_angle_gamma     90.00
_cell_volume     1412.25(3)
_cell_formula_units_Z     4
_cell_measurement_reflns_used     3543
_cell_measurement_theta_min     2.5995
_cell_measurement_theta_max     72.7016
_cell_measurement_temperature     136(7)
_exptl_crystal_description     needle
_exptl_crystal_colour     orange
_exptl_crystal_size_max     0.30
_exptl_crystal_size_mid     0.20
_exptl_crystal_size_min     0.20
_exptl_crystal_density_diffrn     1.591
_exptl_crystal_density_meas     ?
_exptl_crystal_density_method     'not measured'
_exptl_crystal_F_000     696
_exptl_absorpt_coefficient_mu     1.044
_exptl_absorpt_correction_type     multi-scan
_exptl_absorpt_process_details
;
(CrysAlisPro; Agilent, 2011)
;
_exptl_absorpt_correction_T_min     0.55022
_exptl_absorpt_correction_T_max     1.00000
_exptl_special_details     ?
_diffrn_ambient_temperature     136(7)
_diffrn_radiation_type     'Cu K\a'
_diffrn_radiation_wavelength     1.5418
_diffrn_radiation_monochromator     mirror
_diffrn_measurement_device_type     'Agilent Xcalibur Onyx Nova'
_diffrn_measurement_method     '\w scans'
_diffrn_detector_area_resol_mean     8.2417
_diffrn_reflns_number     5740
_diffrn_reflns_av_R_equivalents     0.0245
_diffrn_reflns_theta_min     5.21
_diffrn_reflns_theta_max     72.85
_diffrn_reflns_theta_full     72.85
_diffrn_measured_fraction_theta_max     0.968
_diffrn_measured_fraction_theta_full     0.967
_diffrn_reflns_limit_h_min     -8
_diffrn_reflns_limit_h_max     8
_diffrn_reflns_limit_k_min     -14
_diffrn_reflns_limit_k_max     10
_diffrn_reflns_limit_l_min     -20
_diffrn_reflns_limit_l_max     20
_diffrn_standards_number     ?
_diffrn_standards_interval_count     ?
_diffrn_standards_interval_time     ?
_diffrn_standards_decay_%     ?
_refine_special_details
;
Refinement of <i>F</i>^2^ against ALL reflections. The weighted <i>R</i>-factor
<i>wR</i> and goodness of fit <i>S</i> are based on <i>F</i>^2^, conventional
<i>R</i>-factors <i>R</i> are based on <i>F</i>, with <i>F</i> set to zero for
negative <i>F</i>^2^. The threshold expression of <i>F</i>^2^ >
\s(<i>F</i>^2^) is used only for calculating <i>R</i>-factors(gt) <i>etc</i>.
and is not relevant to the choice of reflections for refinement.
<i>R</i>-factors based on <i>F</i>^2^ are statistically about twice as large
as those based on <i>F</i>, and <i>R</i>- factors based on ALL data will be
even larger.
;
_reflns_number_total     2723
_reflns_number_gt     2278
_reflns_threshold_expression     I>2\s(I)
_refine_ls_structure_factor_coef     Fsqd
_refine_ls_matrix_type     full
_refine_ls_R_factor_all     0.0487
_refine_ls_R_factor_gt     0.0372
_refine_ls_wR_factor_gt     0.0876
_refine_ls_wR_factor_ref     0.1007
_refine_ls_goodness_of_fit_ref     1.077
_refine_ls_restrained_S_all     1.077
_refine_ls_number_reflns     2723
_refine_ls_number_parameters     270
_refine_ls_number_restraints     0
_refine_ls_hydrogen_treatment     refall
_refine_ls_weighting_scheme     calc
_refine_ls_weighting_details
         'calc w=1/[\s^2^(Fo^2^)+(0.0396P)^2^+0.8533P] where P=(Fo^2^+2Fc^2^)/3'
_atom_sites_solution_hydrogens     geom
_atom_sites_solution_primary     direct
_atom_sites_solution_secondary     difmap
_refine_ls_shift/su_max     0.001
_refine_ls_shift/su_mean     0.000
_refine_diff_density_max     0.302
_refine_diff_density_min     -0.236
_refine_ls_extinction_method     none
_refine_ls_extinction_coef     ?
loop_
    _atom_type_symbol
    _atom_type_description
    _atom_type_scat_dispersion_real
    _atom_type_scat_dispersion_imag
    _atom_type_scat_source
    'C' 'C' 0.0181 0.0091
                         'International Tables Vol C Tables 4.2.6.8 and 6.1.1.4'
    'H' 'H' 0.0000 0.0000
                         'International Tables Vol C Tables 4.2.6.8 and 6.1.1.4'
    'O' 'O' 0.0492 0.0322
                         'International Tables Vol C Tables 4.2.6.8 and 6.1.1.4'
    'F' 'F' 0.0727 0.0534
                         'International Tables Vol C Tables 4.2.6.8 and 6.1.1.4'
    'N' 'N' 0.0311 0.0180
                         'International Tables Vol C Tables 4.2.6.8 and 6.1.1.4'
_computing_data_collection
;
CrysAlis PRO (Agilent, 2011)
;
_computing_cell_refinement
;
CrysAlis PRO (Agilent, 2011)
;
_computing_data_reduction
;
CrysAlis RED (Agilent, 2011)
;
_computing_structure_solution     'SHELXS97 (Sheldrick, 2008)'
_computing_structure_refinement     'SHELXL97 (Sheldrick, 2008)'
_computing_molecular_graphics
;
<i>OLEX2</i> (Dolomanov <i>et al.</i>, 2009)
;
_computing_publication_material
;
publCIF (Westrip, 2010)
;
loop_
    _atom_site_type_symbol
    _atom_site_label
    _atom_site_fract_x
    _atom_site_fract_y
    _atom_site_fract_z
    _atom_site_U_iso_or_equiv
    _atom_site_adp_type
    _atom_site_calc_flag
    _atom_site_refinement_flags
    _atom_site_occupancy
    _atom_site_symmetry_multiplicity
    _atom_site_disorder_assembly
    _atom_site_disorder_group
    F F1 0.02823(18) 0.90196(9) 0.34624(7) 0.0382(3) Uani d . 1 1 . .
    O O2 0.28727(18) 0.79052(10) 0.60332(7) 0.0266(3) Uani d . 1 1 . .
    O O3 0.1029(2) 0.36760(11) 0.33751(7) 0.0301(3) Uani d . 1 1 . .
    O O1 0.3911(2) 0.34756(10) 0.58977(7) 0.0307(3) Uani d . 1 1 . .
    N N1 0.4460(2) 0.68373(12) 0.73454(9) 0.0241(3) Uani d . 1 1 . .
    O O4 0.2439(2) 0.28907(10) 0.44611(8) 0.0291(3) Uani d . 1 1 . .
    C C4 0.4124(2) 0.51043(14) 0.66509(10) 0.0199(4) Uani d . 1 1 . .
    N N2 0.1785(2) 0.66666(11) 0.45980(8) 0.0195(3) Uani d . 1 1 . .
    C C13 0.2564(2) 0.62440(14) 0.53105(10) 0.0192(4) Uani d . 1 1 . .
    C C6 0.2735(2) 0.51065(14) 0.52314(10) 0.0193(4) Uani d . 1 1 . .
    C C16 0.1782(2) 0.37539(14) 0.40402(10) 0.0204(4) Uani d . 1 1 . .
    C C14 0.3084(2) 0.68974(14) 0.60029(10) 0.0199(4) Uani d . 1 1 . .
    C C7 0.2028(2) 0.48181(14) 0.44537(10) 0.0199(4) Uani d . 1 1 . .
    C C5 0.3582(2) 0.44629(14) 0.59152(10) 0.0202(4) Uani d . 1 1 . .
    C C15 0.3912(2) 0.62469(14) 0.66995(10) 0.0206(4) Uani d . 1 1 . .
    C C12 0.1396(3) 0.77509(15) 0.44053(11) 0.0238(4) Uani d . 1 1 . .
    C C1 0.5239(3) 0.62799(15) 0.79713(11) 0.0270(4) Uani d . 1 1 . .
    C C10 0.0304(3) 0.71363(16) 0.30895(11) 0.0286(4) Uani d . 1 1 . .
    C C3 0.4925(2) 0.45453(15) 0.73164(10) 0.0223(4) Uani d . 1 1 . .
    C C18 0.2975(3) 0.09848(17) 0.46821(13) 0.0328(5) Uani d . 1 1 . .
    C C8 0.1448(2) 0.58082(14) 0.40663(10) 0.0204(4) Uani d . 1 1 . .
    C C2 0.5502(3) 0.51463(15) 0.79815(11) 0.0253(4) Uani d . 1 1 . .
    C C9 0.0689(2) 0.60677(15) 0.32938(11) 0.0231(4) Uani d . 1 1 . .
    C C17 0.2236(3) 0.18208(15) 0.40799(12) 0.0265(4) Uani d . 1 1 . .
    C C11 0.0667(3) 0.79580(15) 0.36591(11) 0.0266(4) Uani d . 1 1 . .
    H H1 0.568(3) 0.6713(18) 0.8436(12) 0.028(5) Uiso d . 1 1 . .
    H H17A 0.302(3) 0.1835(16) 0.3619(12) 0.023(5) Uiso d . 1 1 . .
    H H2 0.607(3) 0.4777(17) 0.8449(12) 0.026(5) Uiso d . 1 1 . .
    H H9 0.043(3) 0.5454(19) 0.2945(13) 0.033(6) Uiso d . 1 1 . .
    H H3 0.513(3) 0.3732(18) 0.7311(12) 0.031(5) Uiso d . 1 1 . .
    H H12 0.167(3) 0.8305(18) 0.4819(13) 0.032(6) Uiso d . 1 1 . .
    H H10 -0.018(3) 0.7362(18) 0.2575(13) 0.034(6) Uiso d . 1 1 . .
    H H17B 0.079(3) 0.1699(18) 0.3898(12) 0.033(6) Uiso d . 1 1 . .
    H H18A 0.439(4) 0.117(2) 0.4875(15) 0.052(7) Uiso d . 1 1 . .
    H H18B 0.217(4) 0.099(2) 0.5139(15) 0.045(7) Uiso d . 1 1 . .
    H H18C 0.291(3) 0.022(2) 0.4457(13) 0.039(6) Uiso d . 1 1 . .
loop_
    _atom_site_aniso_label
    _atom_site_aniso_U_11
    _atom_site_aniso_U_22
    _atom_site_aniso_U_33
    _atom_site_aniso_U_12
    _atom_site_aniso_U_13
    _atom_site_aniso_U_23
    F1 0.0529(7) 0.0221(6) 0.0372(7) 0.0044(5) -0.0126(5) 0.0072(5)
    O2 0.0321(7) 0.0185(6) 0.0281(7) 0.0017(5) -0.0049(5) -0.0011(5)
    O3 0.0403(7) 0.0246(7) 0.0237(7) -0.0013(6) -0.0091(6) -0.0024(5)
    O1 0.0468(8) 0.0173(7) 0.0265(7) 0.0026(6) -0.0071(6) 0.0008(5)
    N1 0.0267(8) 0.0217(8) 0.0235(8) 0.0003(6) -0.0008(6) -0.0025(6)
    O4 0.0408(8) 0.0168(6) 0.0278(7) 0.0042(6) -0.0096(6) -0.0034(5)
    C4 0.0181(8) 0.0186(8) 0.0229(9) -0.0005(6) 0.0003(6) -0.0009(7)
    N2 0.0178(7) 0.0175(7) 0.0229(7) 0.0000(5) -0.0005(5) 0.0003(6)
    C13 0.0175(8) 0.0178(8) 0.0218(9) 0.0005(6) -0.0015(6) 0.0025(6)
    C6 0.0169(8) 0.0202(8) 0.0208(8) 0.0004(6) 0.0009(6) -0.0008(7)
    C16 0.0165(8) 0.0220(9) 0.0227(9) -0.0015(6) 0.0012(6) -0.0008(7)
    C14 0.0183(8) 0.0160(8) 0.0252(9) -0.0001(6) 0.0010(7) -0.0008(7)
    C7 0.0173(8) 0.0196(8) 0.0223(8) -0.0005(6) -0.0016(6) -0.0004(7)
    C5 0.0201(8) 0.0179(9) 0.0225(9) -0.0007(7) 0.0012(7) 0.0019(7)
    C15 0.0212(8) 0.0181(8) 0.0219(9) -0.0023(7) -0.0010(7) -0.0002(7)
    C12 0.0235(9) 0.0192(9) 0.0284(9) 0.0015(7) -0.0011(7) 0.0025(7)
    C1 0.0330(10) 0.0241(9) 0.0231(9) -0.0005(8) -0.0046(8) -0.0025(7)
    C10 0.0277(9) 0.0320(10) 0.0251(9) 0.0004(8) -0.0049(7) 0.0037(8)
    C3 0.0230(8) 0.0194(9) 0.0243(9) -0.0006(7) 0.0003(7) 0.0020(7)
    C18 0.0386(11) 0.0218(10) 0.0375(12) 0.0030(8) -0.0018(9) 0.0016(8)
    C8 0.0174(8) 0.0199(9) 0.0237(9) -0.0011(6) -0.0001(7) -0.0002(7)
    C2 0.0297(9) 0.0226(9) 0.0229(9) 0.0005(7) -0.0027(7) 0.0028(7)
    C9 0.0219(8) 0.0235(9) 0.0234(9) -0.0002(7) -0.0023(7) 0.0005(7)
    C17 0.0309(10) 0.0186(9) 0.0293(10) 0.0002(7) -0.0023(8) -0.0053(7)
    C11 0.0286(9) 0.0183(9) 0.0320(10) 0.0021(7) -0.0029(8) 0.0069(7)
_geom_special_details
;
All e.s.d.'s (except the e.s.d. in the dihedral angle between two l.s. planes)
are estimated using the full covariance matrix. The cell e.s.d.'s are taken
into account individually in the estimation of e.s.d.'s in distances, angles
and torsion angles; correlations between e.s.d.'s in cell parameters are only
used when they are defined by crystal symmetry. An approximate (isotropic)
treatment of cell e.s.d.'s is used for estimating e.s.d.'s involving l.s.
planes.
;
loop_
    _geom_bond_atom_site_label_1
    _geom_bond_atom_site_label_2
    _geom_bond_site_symmetry_2
    _geom_bond_distance
    _geom_bond_publ_flag
    F1 C11 . 1.352(2) ?
    O2 C14 . 1.232(2) ?
    O3 C16 . 1.213(2) ?
    O1 C5 . 1.219(2) ?
    N1 C15 . 1.343(2) ?
    N1 C1 . 1.339(2) ?
    O4 C16 . 1.329(2) ?
    O4 C17 . 1.453(2) ?
    C4 C5 . 1.498(2) ?
    C4 C15 . 1.397(2) ?
    C4 C3 . 1.398(2) ?
    N2 C13 . 1.387(2) ?
    N2 C12 . 1.377(2) ?
    N2 C8 . 1.388(2) ?
    C13 C6 . 1.392(2) ?
    C13 C14 . 1.443(2) ?
    C6 C7 . 1.420(2) ?
    C6 C5 . 1.484(2) ?
    C16 C7 . 1.474(2) ?
    C14 C15 . 1.501(2) ?
    C7 C8 . 1.413(2) ?
    C12 C11 . 1.354(3) ?
    C12 H12 . 0.98(2) ?
    C1 C2 . 1.387(3) ?
    C1 H1 . 0.98(2) ?
    C10 C9 . 1.363(3) ?
    C10 C11 . 1.400(3) ?
    C10 H10 . 0.95(2) ?
    C3 C2 . 1.380(3) ?
    C3 H3 . 1.00(2) ?
    C18 C17 . 1.503(3) ?
    C18 H18A . 1.02(3) ?
    C18 H18B . 0.99(3) ?
    C18 H18C . 1.00(2) ?
    C8 C9 . 1.414(2) ?
    C2 H2 . 0.97(2) ?
    C9 H9 . 0.96(2) ?
    C17 H17A . 0.98(2) ?
    C17 H17B . 1.02(2) ?
loop_
    _geom_angle_atom_site_label_1
    _geom_angle_atom_site_label_2
    _geom_angle_atom_site_label_3
    _geom_angle_site_symmetry_1
    _geom_angle_site_symmetry_3
    _geom_angle
    _geom_angle_publ_flag
    C1 N1 C15 . . 116.99(15) ?
    C16 O4 C17 . . 116.44(13) ?
    C15 C4 C5 . . 122.98(15) ?
    C15 C4 C3 . . 118.01(16) ?
    C3 C4 C5 . . 118.99(15) ?
    C13 N2 C8 . . 109.17(14) ?
    C12 N2 C13 . . 128.08(15) ?
    C12 N2 C8 . . 122.75(15) ?
    N2 C13 C6 . . 108.13(14) ?
    N2 C13 C14 . . 124.58(15) ?
    C6 C13 C14 . . 127.29(15) ?
    C13 C6 C7 . . 108.00(15) ?
    C13 C6 C5 . . 118.44(15) ?
    C7 C6 C5 . . 133.55(16) ?
    O3 C16 O4 . . 123.11(16) ?
    O3 C16 C7 . . 122.68(16) ?
    O4 C16 C7 . . 114.21(14) ?
    O2 C14 C13 . . 123.79(16) ?
    O2 C14 C15 . . 121.81(15) ?
    C13 C14 C15 . . 114.40(14) ?
    C6 C7 C16 . . 132.87(15) ?
    C8 C7 C6 . . 106.93(14) ?
    C8 C7 C16 . . 120.18(15) ?
    O1 C5 C4 . . 119.70(15) ?
    O1 C5 C6 . . 124.04(16) ?
    C6 C5 C4 . . 116.21(14) ?
    N1 C15 C4 . . 123.62(16) ?
    N1 C15 C14 . . 115.71(15) ?
    C4 C15 C14 . . 120.65(15) ?
    N2 C12 H12 . . 117.3(13) ?
    C11 C12 N2 . . 116.90(17) ?
    C11 C12 H12 . . 125.8(13) ?
    N1 C1 C2 . . 123.66(17) ?
    N1 C1 H1 . . 117.0(12) ?
    C2 C1 H1 . . 119.3(12) ?
    C9 C10 C11 . . 118.60(17) ?
    C9 C10 H10 . . 123.7(14) ?
    C11 C10 H10 . . 117.7(13) ?
    C4 C3 H3 . . 121.3(12) ?
    C2 C3 C4 . . 118.75(16) ?
    C2 C3 H3 . . 119.9(12) ?
    C17 C18 H18A . . 109.7(15) ?
    C17 C18 H18B . . 110.7(14) ?
    C17 C18 H18C . . 111.0(13) ?
    H18A C18 H18B . . 109(2) ?
    H18A C18 H18C . . 109.6(19) ?
    H18B C18 H18C . . 107.2(19) ?
    N2 C8 C7 . . 107.77(14) ?
    N2 C8 C9 . . 118.18(15) ?
    C7 C8 C9 . . 134.04(16) ?
    C1 C2 H2 . . 120.8(12) ?
    C3 C2 C1 . . 118.96(17) ?
    C3 C2 H2 . . 120.2(12) ?
    C10 C9 C8 . . 120.02(17) ?
    C10 C9 H9 . . 123.8(13) ?
    C8 C9 H9 . . 116.1(13) ?
    O4 C17 C18 . . 106.34(15) ?
    O4 C17 H17A . . 107.5(12) ?
    O4 C17 H17B . . 108.8(12) ?
    C18 C17 H17A . . 112.4(11) ?
    C18 C17 H17B . . 112.2(12) ?
    H17A C17 H17B . . 109.3(16) ?
    F1 C11 C12 . . 117.46(17) ?
    F1 C11 C10 . . 118.99(16) ?
    C12 C11 C10 . . 123.55(17) ?
loop_
    _geom_torsion_atom_site_label_1
    _geom_torsion_atom_site_label_2
    _geom_torsion_atom_site_label_3
    _geom_torsion_atom_site_label_4
    _geom_torsion_site_symmetry_1
    _geom_torsion_site_symmetry_2
    _geom_torsion_site_symmetry_3
    _geom_torsion_site_symmetry_4
    _geom_torsion
    _geom_torsion_publ_flag
    O2 C14 C15 N1 . . . . -2.0(2) ?
    O2 C14 C15 C4 . . . . 179.59(17) ?
    O3 C16 C7 C6 . . . . 175.43(17) ?
    O3 C16 C7 C8 . . . . -2.5(3) ?
    N1 C1 C2 C3 . . . . -0.5(3) ?
    O4 C16 C7 C6 . . . . -4.0(3) ?
    O4 C16 C7 C8 . . . . 178.07(15) ?
    C4 C3 C2 C1 . . . . 1.0(3) ?
    N2 C13 C6 C7 . . . . -0.53(19) ?
    N2 C13 C6 C5 . . . . 178.65(14) ?
    N2 C13 C14 O2 . . . . 0.6(3) ?
    N2 C13 C14 C15 . . . . -179.64(15) ?
    N2 C12 C11 F1 . . . . -179.88(16) ?
    N2 C12 C11 C10 . . . . 0.0(3) ?
    N2 C8 C9 C10 . . . . -0.2(3) ?
    C13 N2 C12 C11 . . . . 178.63(17) ?
    C13 N2 C8 C7 . . . . 0.03(18) ?
    C13 N2 C8 C9 . . . . -178.66(15) ?
    C13 C6 C7 C16 . . . . -177.61(17) ?
    C13 C6 C7 C8 . . . . 0.54(19) ?
    C13 C6 C5 O1 . . . . -175.32(17) ?
    C13 C6 C5 C4 . . . . 2.0(2) ?
    C13 C14 C15 N1 . . . . 178.18(15) ?
    C13 C14 C15 C4 . . . . -0.2(2) ?
    C6 C13 C14 O2 . . . . -179.20(17) ?
    C6 C13 C14 C15 . . . . 0.6(3) ?
    C6 C7 C8 N2 . . . . -0.35(18) ?
    C6 C7 C8 C9 . . . . 178.04(18) ?
    C16 O4 C17 C18 . . . . -177.06(16) ?
    C16 C7 C8 N2 . . . . 178.08(15) ?
    C16 C7 C8 C9 . . . . -3.5(3) ?
    C14 C13 C6 C7 . . . . 179.26(16) ?
    C14 C13 C6 C5 . . . . -1.6(3) ?
    C7 C6 C5 O1 . . . . 3.6(3) ?
    C7 C6 C5 C4 . . . . -179.07(17) ?
    C7 C8 C9 C10 . . . . -178.48(19) ?
    C5 C4 C15 N1 . . . . -177.38(16) ?
    C5 C4 C15 C14 . . . . 0.9(3) ?
    C5 C4 C3 C2 . . . . 177.18(16) ?
    C5 C6 C7 C16 . . . . 3.4(3) ?
    C5 C6 C7 C8 . . . . -178.46(17) ?
    C15 N1 C1 C2 . . . . 0.2(3) ?
    C15 C4 C5 O1 . . . . 175.68(17) ?
    C15 C4 C5 C6 . . . . -1.8(2) ?
    C15 C4 C3 C2 . . . . -1.3(2) ?
    C12 N2 C13 C6 . . . . -178.91(16) ?
    C12 N2 C13 C14 . . . . 1.3(3) ?
    C12 N2 C8 C7 . . . . 179.30(15) ?
    C12 N2 C8 C9 . . . . 0.6(2) ?
    C1 N1 C15 C4 . . . . -0.4(3) ?
    C1 N1 C15 C14 . . . . -178.78(16) ?
    C3 C4 C5 O1 . . . . -2.7(2) ?
    C3 C4 C5 C6 . . . . 179.87(15) ?
    C3 C4 C15 N1 . . . . 1.0(3) ?
    C3 C4 C15 C14 . . . . 179.27(15) ?
    C8 N2 C13 C6 . . . . 0.31(19) ?
    C8 N2 C13 C14 . . . . -179.48(16) ?
    C8 N2 C12 C11 . . . . -0.5(3) ?
    C9 C10 C11 F1 . . . . -179.75(17) ?
    C9 C10 C11 C12 . . . . 0.4(3) ?
    C17 O4 C16 O3 . . . . 0.8(3) ?
    C17 O4 C16 C7 . . . . -179.83(15) ?
    C11 C10 C9 C8 . . . . -0.2(3) ?
data_global
_journal_date_recd_electronic     2012-06-04
_journal_date_accepted     2012-06-14
_journal_name_full     'Acta Crystallographica, Section E'
_journal_year     2012
_journal_volume     68
_journal_issue      8
_journal_page_first     o2548
_journal_page_last     o2548
_journal_paper_category     QO
_journal_paper_doi     10.1107/S160053681202692X
_journal_coeditor_code     LH5489
_publ_contact_author_name     'Lin-Kun An'
_publ_contact_author_address
;
School of Pharmaceutical Science, Sun Yat-Sen University, Guangzhou 510006,
People's Republic of China
;
_publ_contact_author_email     'lssalk@mail.sysu.edu.cn'
_publ_contact_author_fax     ?
_publ_contact_author_phone     '13423668616'
_publ_section_title
;\
Ethyl
9-fluoro-5,12-dioxo-5,12-dihydroindolizino[2,3-<i>g</i>]quinoline-6-\
carboxylate
;
loop_
    _publ_author_name
    _publ_author_footnote
    _publ_author_address
    'Zhang, Da-Li' .
;
School of Pharmaceutical Science, Sun Yat-Sen University, Guangzhou 510006,
People's Republic of China
;
    'Zhang, Li-Ping' .
;
School of Pharmaceutical Science, Sun Yat-Sen University, Guangzhou 510006,
People's Republic of China
;
    'Yao, Jia' .
;
School of Chemistry and Chemical Engineering, Sun Yat-Sen University,
Guangzhou 510275, People's Republic of China
;
    'Wu, Xi-Wei' .
;
School of Pharmaceutical Science, Sun Yat-Sen University, Guangzhou 510006,
People's Republic of China
;
    'An, Lin-Kun' .
;
School of Pharmaceutical Science, Sun Yat-Sen University, Guangzhou 510006,
People's Republic of China
;
