# Supplementary material for: Ethyl 9-fluoro-5,12-dioxo-5,12-dihydro­indolizino[2,3-g]quinoline-6-carboxyl­ate
Source: Acta Crystallogr Sect E Struct Rep Online. 2012 Jul 25;68(Pt 8):o2548. doi: 10.1107/S160053681202692X (PMC3414993; doi:10.1107/S160053681202692X)
Supplement: Supplementary file 2 [file e-68-o2548-Isup2.hkl]

# 
# h,k,l, Fc-squared, Fo-squared, sigma(Fo-squared) and status flag 
# 
data_I
_shelx_title ' zdl_1_120525 in P2(1)/c' 
_shelx_refln_list_code          4 
_shelx_F_calc_maximum      135.44 
_exptl_crystal_F_000       696.00 
_reflns_d_resolution_high  0.8068 
 
loop_ 
 _symmetry_equiv_pos_as_xyz 
 'x, y, z' 
 '-x, y+1/2, -z+1/2' 
 '-x, -y, -z' 
 'x, -y-1/2, z-1/2' 
 
_cell_length_a     6.8556 
_cell_length_b    12.1290 
_cell_length_c    17.0304 
_cell_angle_alpha  90.000 
_cell_angle_beta   94.231 
_cell_angle_gamma  90.000 
 
_shelx_F_squared_multiplier     1.000 
 
loop_ 
 _refln_index_h 
 _refln_index_k 
 _refln_index_l 
 _refln_F_squared_calc 
 _refln_F_squared_meas 
 _refln_F_squared_sigma 
 _refln_observed_status 
   1   0   0      114.30      118.67      2.47 o 
   2   0   0      271.93      267.66      5.37 o 
   3   0   0      113.59      107.56      7.15 o 
   4   0   0      537.14      525.25     10.68 o 
   5   0   0        4.37        4.79      1.77 o 
   6   0   0       67.06       76.34      7.78 o 
   7   0   0       60.10       54.79      8.83 o 
   8   0   0       19.35        9.22      2.61 o 
   1   1   0      745.97      709.93      6.31 o 
   2   1   0      687.44      625.30      5.58 o 
   3   1   0      718.83      700.38      8.01 o 
   4   1   0      759.08      761.58      9.81 o 
   5   1   0       42.76       42.50      2.87 o 
   6   1   0       80.04       74.18      5.73 o 
   7   1   0      216.80      203.69      8.18 o 
   8   1   0      366.65      360.04     18.58 o 
   0   2   0      872.22      838.05      6.75 o 
   1   2   0     4008.51     3572.26     20.38 o 
   2   2   0     1253.97     1169.43     16.74 o 
   3   2   0       97.59      106.61      3.31 o 
   4   2   0       46.96       49.70      2.52 o 
   5   2   0       47.31       54.80      3.47 o 
   6   2   0        9.43       12.87      2.85 o 
   7   2   0       23.52       23.83      5.73 o 
   8   2   0       14.81        1.72      2.18 o 
   1   3   0     1183.67     1081.99      9.96 o 
   2   3   0      414.82      381.91      4.23 o 
   3   3   0      121.32      120.25      3.16 o 
   4   3   0        6.83        5.75      2.58 o 
   5   3   0      204.20      198.79      7.32 o 
   6   3   0      259.39      254.18     10.87 o 
   7   3   0      285.46      275.95      8.24 o 
   8   3   0       30.47       23.48      2.32 o 
   0   4   0     2796.58     2331.02     17.11 o 
   1   4   0      766.86      669.29     16.74 o 
   2   4   0      649.84      609.23     12.99 o 
   3   4   0       12.81       28.41      4.11 o 
   4   4   0      448.72      467.94     10.37 o 
   5   4   0        5.79        3.58      2.44 o 
   6   4   0       14.35       15.86      7.12 o 
   7   4   0       50.47       41.93      5.13 o 
   8   4   0        2.37        0.99      2.08 o 
   1   5   0       33.47       26.78      1.43 o 
   2   5   0      605.18      635.66     14.47 o 
   3   5   0      668.89      715.86     17.79 o 
   4   5   0       55.58       56.85      3.74 o 
   5   5   0       13.91       18.24      2.60 o 
   6   5   0       65.87       77.50      6.20 o 
   7   5   0       25.26       21.50      4.96 o 
   0   6   0     1966.21     2041.54     21.10 o 
   1   6   0     3425.95     3483.78     32.20 o 
   2   6   0      396.08      430.30     13.13 o 
   3   6   0      472.41      471.78     11.11 o 
   4   6   0        0.01        2.02      3.67 o 
   5   6   0      247.89      256.41      7.41 o 
   6   6   0      174.15      183.91      9.11 o 
   7   6   0        0.58       -1.23      1.90 o 
   1   7   0        2.66        5.91      1.70 o 
   2   7   0       15.43       15.23      1.95 o 
   3   7   0       57.49       62.64      5.86 o 
   4   7   0        4.54        4.02      1.70 o 
   5   7   0       38.47       35.32      4.16 o 
   6   7   0      445.38      469.01     12.43 o 
   7   7   0      182.11      161.34      6.14 o 
   0   8   0      240.81      289.36      9.54 o 
   1   8   0        6.82        3.08      1.28 o 
   2   8   0      138.46      139.70      4.45 o 
   3   8   0       70.23       73.80      5.75 o 
   4   8   0       29.83       30.74      5.39 o 
   5   8   0       57.87       61.68      3.95 o 
   6   8   0      204.36      210.72     13.76 o 
   7   8   0       22.21       19.33      2.65 o 
   1   9   0      327.25      334.96      6.22 o 
   2   9   0      225.15      219.83      5.43 o 
   3   9   0     1126.37     1094.83     29.29 o 
   4   9   0        2.08        8.62      4.28 o 
   5   9   0        0.00        4.47      3.64 o 
   6   9   0       39.83       34.36      4.80 o 
   0  10   0     2026.69     2046.49     45.81 o 
   1  10   0      440.56      473.68      8.54 o 
   2  10   0       94.86      109.31      6.22 o 
   3  10   0      341.56      367.27     18.50 o 
   4  10   0      585.00      610.51     21.12 o 
   5  10   0       42.99       52.17      4.60 o 
   1  11   0       33.36       27.03      2.76 o 
   2  11   0      509.13      483.98     20.39 o 
   3  11   0      293.50      309.92     15.77 o 
   4  11   0      795.97      824.79     22.85 o 
   5  11   0      104.22       82.68      6.81 o 
   0  12   0      562.04      519.66     13.39 o 
   1  12   0        0.79        2.70      3.28 o 
   2  12   0        0.26       -2.37      7.26 o 
   3  12   0       20.77       14.60      6.03 o 
   4  12   0      107.74       95.11      7.17 o 
   5  12   0      154.05      139.22      5.95 o 
   1  13   0        9.92        3.69      1.51 o 
   2  13   0       20.04       24.02      3.66 o 
   3  13   0      132.63      162.64      6.47 o 
   4  13   0       28.16       33.55      8.71 o 
   0  14   0       48.32       -2.17      3.32 o 
   1  14   0        2.21       -1.38      3.30 o 
   2  14   0       32.20       25.09      4.26 o 
   3  14   0        1.68        2.77      1.82 o 
  -8   1   1       86.56        0.14      4.86 o 
  -7   1   1      107.69       94.77      8.67 o 
  -6   1   1       53.05       55.29      3.94 o 
  -5   1   1      212.31      216.01      4.96 o 
  -4   1   1      200.98      214.42      5.03 o 
  -3   1   1      242.61      231.29      4.60 o 
  -2   1   1    12319.26    11858.69     63.29 o 
  -1   1   1        0.88        3.33      2.29 o 
   1   1   1       51.85       42.21      1.16 o 
   2   1   1      289.38      292.05      3.73 o 
   3   1   1      564.16      542.49      8.06 o 
   4   1   1      657.06      701.21      9.57 o 
   5   1   1      176.39      188.89      5.62 o 
   6   1   1      223.07      233.50      9.38 o 
   7   1   1       41.68       34.72      4.02 o 
   8   1   1       16.31       21.19      4.05 o 
  -8   2   1       43.58       27.44     18.65 o 
  -7   2   1       14.00        7.41      2.97 o 
  -6   2   1       39.85       44.46      3.09 o 
  -5   2   1       13.48       10.11      1.64 o 
  -4   2   1       39.83       37.96      2.27 o 
  -3   2   1      385.92      388.80     11.71 o 
  -2   2   1     1304.56     1236.19     15.66 o 
  -1   2   1      879.86      734.83      6.34 o 
   0   2   1     2634.11     2435.07     65.34 o 
   1   2   1      492.60      430.80      7.42 o 
   2   2   1      871.29      869.56     16.18 o 
   3   2   1     1442.11     1445.38     10.78 o 
   4   2   1        5.15        4.44      1.47 o 
   5   2   1       66.38       73.22      3.38 o 
   6   2   1      243.03      233.70      9.00 o 
   7   2   1       69.70       30.89     26.95 o 
   8   2   1        3.16        2.18      1.11 o 
  -8   3   1       32.91       22.71      4.06 o 
  -7   3   1        6.80        8.38      3.29 o 
  -6   3   1       14.36        6.06      3.72 o 
  -5   3   1      233.22      246.27     10.01 o 
  -4   3   1      764.52      784.67     12.65 o 
  -3   3   1        5.89        6.43      1.16 o 
  -2   3   1      842.41      767.10     13.46 o 
  -1   3   1        0.03        3.87      2.30 o 
   0   3   1       77.69       69.19      1.99 o 
   1   3   1       96.50       86.18      3.98 o 
   2   3   1     1203.76     1214.91     16.85 o 
   3   3   1      308.23      296.45     10.16 o 
   4   3   1        6.23        7.13      2.23 o 
   5   3   1       10.13        8.97      2.11 o 
   6   3   1        1.15       -7.87      7.87 o 
   7   3   1        0.08       -0.82      2.74 o 
   8   3   1        2.35        3.73      1.16 o 
  -8   4   1       79.15       74.90      4.06 o 
  -7   4   1      319.51      318.77     15.02 o 
  -6   4   1      228.24      239.53     15.06 o 
  -5   4   1      171.41      180.61      7.51 o 
  -4   4   1        0.09       -1.96      3.25 o 
  -3   4   1      437.35      419.65     12.73 o 
  -2   4   1      260.83      260.10      8.60 o 
  -1   4   1       67.86       47.82      2.15 o 
   0   4   1      532.79      454.60      6.08 o 
   1   4   1     2540.34     2460.12     22.19 o 
   2   4   1      166.30      166.36      7.15 o 
   3   4   1      598.40      642.16     15.82 o 
   4   4   1      398.85      403.02      9.57 o 
   5   4   1      813.57      852.51     15.90 o 
   6   4   1      364.71      367.24     12.14 o 
   7   4   1       70.80       64.38      5.06 o 
   8   4   1       88.96       85.68      5.61 o 
  -7   5   1        3.96        0.63      2.76 o 
  -6   5   1       33.76       35.03      8.13 o 
  -5   5   1       23.85       23.40      2.87 o 
  -4   5   1      310.40      335.13      8.71 o 
  -3   5   1     1878.95     1961.52     28.97 o 
  -2   5   1       56.91       52.26      4.34 o 
  -1   5   1       24.01       46.42     15.21 o 
   0   5   1      110.14      129.77     24.70 o 
   1   5   1      665.47      684.88     13.46 o 
   2   5   1      699.76      730.56     15.85 o 
   3   5   1       14.85       12.28      4.02 o 
   4   5   1     1107.34     1160.75     13.78 o 
   5   5   1      141.71      151.28      5.60 o 
   6   5   1      199.91      194.65      8.57 o 
   7   5   1       11.87        9.59      4.24 o 
  -7   6   1       21.89       19.06      4.93 o 
  -6   6   1      210.70      212.88     13.56 o 
  -5   6   1      105.95      119.16      6.57 o 
  -4   6   1        0.28        0.61      2.24 o 
  -3   6   1      486.86      506.75     11.43 o 
  -2   6   1      319.70      308.73     11.13 o 
  -1   6   1      768.98      884.62     11.95 o 
   0   6   1     1459.88     1432.21     13.12 o 
   1   6   1     1755.38     1738.85     23.53 o 
   2   6   1       17.47       20.12      3.29 o 
   3   6   1      324.70      342.60      9.65 o 
   4   6   1      290.31      289.66      8.59 o 
   5   6   1       51.36       58.12      6.44 o 
   6   6   1      182.48      184.44      6.46 o 
   7   6   1      165.83      167.68      6.83 o 
  -7   7   1       28.74       24.75      4.71 o 
  -6   7   1        4.73        7.30      4.35 o 
  -5   7   1        2.78       -0.06      3.05 o 
  -4   7   1        8.76        9.75      2.86 o 
  -3   7   1      139.20      125.46      6.39 o 
  -2   7   1     1325.93     1444.54     20.53 o 
  -1   7   1      107.02      114.33      6.56 o 
   0   7   1     2500.65     2707.04     28.95 o 
   1   7   1       18.90       13.13      3.62 o 
   2   7   1       85.66       77.73      4.53 o 
   3   7   1      174.37      170.75      6.13 o 
   4   7   1       40.51       39.85      2.63 o 
   5   7   1       13.28       10.09      2.69 o 
   6   7   1      226.39      221.84     13.59 o 
   7   7   1      283.02      292.18     29.61 o 
  -7   8   1       52.75       47.19      4.63 o 
  -6   8   1        0.64        1.34      5.39 o 
  -5   8   1      225.85      240.53     11.67 o 
  -4   8   1        1.86        5.20      2.11 o 
  -3   8   1      144.00      148.97      7.81 o 
  -2   8   1      365.89      369.85      7.17 o 
  -1   8   1      240.58      278.04      5.28 o 
   0   8   1        3.76        4.62      1.83 o 
   1   8   1      112.32      117.68      3.25 o 
   2   8   1       88.98       97.96      5.25 o 
   3   8   1      278.19      275.58     10.22 o 
   4   8   1        4.67       -0.45      5.99 o 
   5   8   1       37.84       40.23      3.91 o 
   6   8   1      114.66      117.23      6.12 o 
   7   8   1       58.48       60.19      4.64 o 
  -6   9   1      204.72      196.57     10.11 o 
  -5   9   1        7.58       11.47      5.23 o 
  -4   9   1      268.21      268.72     15.44 o 
  -3   9   1       59.29       96.59      7.39 o 
  -2   9   1       64.68       57.51      3.20 o 
  -1   9   1       85.49       87.94      3.88 o 
   0   9   1       89.82       95.82      4.11 o 
   1   9   1      354.78      350.84      6.80 o 
   2   9   1      232.01      236.48     17.84 o 
   3   9   1       35.20       30.38     10.57 o 
   4   9   1      274.76      268.41      9.96 o 
   5   9   1      190.29      203.06      8.09 o 
   6   9   1      444.33      444.71     14.23 o 
  -5  10   1       30.95       36.24      4.90 o 
  -4  10   1      541.39      579.10     21.29 o 
  -3  10   1      640.20      646.08     23.69 o 
  -2  10   1      488.96      450.34      9.05 o 
  -1  10   1      644.15      729.68     10.74 o 
   0  10   1      616.72      556.14      9.46 o 
   1  10   1      751.73      736.27     10.23 o 
   2  10   1     1229.39     1280.85     33.14 o 
   3  10   1       61.00       76.18      9.71 o 
   4  10   1        2.27       -3.65      6.84 o 
   5  10   1      402.55      402.84     10.25 o 
  -5  11   1       21.42       16.71      2.48 o 
  -4  11   1       11.35       10.35      6.21 o 
  -3  11   1       79.35       83.26     10.25 o 
  -2  11   1        4.17        7.28      2.41 o 
  -1  11   1       80.02       72.54      3.94 o 
   0  11   1      126.61      146.44      4.51 o 
   1  11   1       71.65       83.57      4.70 o 
   2  11   1       16.98       20.44      8.34 o 
   3  11   1      109.76      119.16     11.52 o 
   4  11   1       79.77       70.18      7.80 o 
   5  11   1      402.47      343.25     10.97 o 
  -5  12   1       61.52       78.87      4.62 o 
  -4  12   1        4.50        0.85      4.83 o 
  -3  12   1       23.58       25.03      6.13 o 
  -2  12   1      565.83      563.56     20.97 o 
  -1  12   1     1308.05     1190.73     15.78 o 
   0  12   1      389.79      358.52      7.96 o 
   1  12   1       79.64       82.11      4.64 o 
   2  12   1        0.63        3.32      4.60 o 
   3  12   1       55.24       68.94      9.42 o 
   4  12   1       62.23       61.52      6.37 o 
  -4  13   1        0.76       -1.01      3.44 o 
  -3  13   1        0.25        7.59      3.41 o 
  -2  13   1       18.45        8.69      3.18 o 
  -1  13   1       22.14       24.73      2.82 o 
   0  13   1       11.63       23.21      2.68 o 
   1  13   1        3.98        2.18      4.71 o 
   2  13   1        2.71        8.84      2.57 o 
   3  13   1        8.17        9.34      3.89 o 
   4  13   1        2.36        0.09      1.59 o 
  -3  14   1        0.35       -1.12      2.85 o 
  -2  14   1        0.02        1.16      1.33 o 
  -1  14   1       48.78       56.93      4.88 o 
   0  14   1       23.34       30.18      4.09 o 
   1  14   1        4.89        8.37      2.51 o 
   2  14   1       50.94       53.63      4.62 o 
   3  14   1        6.40       10.90      1.79 o 
  -8   0   2       42.31       46.13      5.20 o 
  -7   0   2       22.51       23.79      5.94 o 
  -6   0   2      235.96      246.29     13.29 o 
  -5   0   2        2.75       -0.41      2.42 o 
  -4   0   2       80.85       77.53      5.87 o 
  -3   0   2        1.21        5.21      2.06 o 
  -1   0   2      159.46      181.44      7.84 o 
   0   0   2     1789.66     1812.99     11.60 o 
   1   0   2     7089.54     6130.93     24.76 o 
   2   0   2       16.74       15.50      1.84 o 
   3   0   2       10.09       14.01      2.00 o 
   4   0   2       83.80       87.55      4.41 o 
   5   0   2      175.69      192.09      6.81 o 
   6   0   2      390.16      377.49     16.63 o 
   7   0   2      439.79      415.01     16.42 o 
   8   0   2        0.09       -2.30      4.27 o 
  -8   1   2       12.62        0.64      8.98 o 
  -7   1   2       25.62       14.44      4.24 o 
  -6   1   2       32.62       28.93      3.48 o 
  -5   1   2       41.71       39.76      2.69 o 
  -4   1   2      453.16      461.65      7.70 o 
  -3   1   2      233.82      265.45      5.11 o 
  -1   1   2     1553.05     1389.86     10.39 o 
   0   1   2      125.64      143.09      2.46 o 
   1   1   2     2902.12     2636.80     42.21 o 
   2   1   2     4316.90     3874.44     20.84 o 
   3   1   2      120.38      129.83      3.45 o 
   4   1   2      321.16      323.41      5.59 o 
   5   1   2     1367.51     1397.05     23.39 o 
   6   1   2      692.76      694.80     15.77 o 
   7   1   2       44.66       42.77      3.28 o 
   8   1   2        0.01       -2.11      2.11 o 
  -8   2   2       22.28        9.57      8.97 o 
  -7   2   2       30.71       37.81      6.11 o 
  -6   2   2       78.61       93.84      4.59 o 
  -5   2   2      105.27      115.32      4.40 o 
  -4   2   2      161.17      161.15      4.53 o 
  -3   2   2     2481.06     2553.75     24.15 o 
  -2   2   2       14.36        9.87      2.40 o 
  -1   2   2     1298.01     1207.18     13.33 o 
   0   2   2      735.30      624.82      8.68 o 
   1   2   2       34.17       38.17      2.85 o 
   2   2   2      206.62      215.35      5.69 o 
   3   2   2        1.33        2.89      0.93 o 
   4   2   2      267.53      269.09      6.98 o 
   5   2   2       42.26       46.66      4.87 o 
   6   2   2      123.55      134.80     10.06 o 
   7   2   2       56.46       55.15      4.99 o 
   8   2   2        0.50        1.46      1.73 o 
  -8   3   2        3.07        3.54      4.85 o 
  -7   3   2       11.90        6.70      3.00 o 
  -6   3   2        1.13       -3.45      3.45 o 
  -5   3   2      125.15      124.25      6.65 o 
  -4   3   2       47.77       47.69      3.86 o 
  -3   3   2      146.40      144.19      7.54 o 
  -2   3   2       93.34       95.03      5.33 o 
  -1   3   2      510.57      471.55      9.24 o 
   0   3   2     2138.15     1912.81      9.89 o 
   1   3   2        0.01        2.61      1.71 o 
   2   3   2       22.24       18.67      3.16 o 
   3   3   2     1068.63     1016.05     20.01 o 
   4   3   2     1025.82      971.69     13.55 o 
   5   3   2      527.28      545.29     11.10 o 
   6   3   2      147.72      148.13     12.08 o 
   7   3   2        5.37        4.14      2.40 o 
   8   3   2       42.46       41.30      4.54 o 
  -8   4   2       51.25       44.48      4.47 o 
  -7   4   2        7.00       10.09      5.54 o 
  -6   4   2      191.76      192.43     14.15 o 
  -5   4   2       60.85       56.81      4.43 o 
  -4   4   2      168.05      167.01      6.79 o 
  -3   4   2      125.04      125.89      7.72 o 
  -2   4   2      784.28      677.72     13.89 o 
  -1   4   2     1911.18     1788.09     22.36 o 
   0   4   2       85.08       80.25      2.44 o 
   1   4   2       10.50        6.78      2.02 o 
   2   4   2     1037.73     1035.77     17.75 o 
   3   4   2      194.82      209.83      9.87 o 
   4   4   2      155.09      153.01      6.25 o 
   5   4   2      129.97      126.81      7.58 o 
   6   4   2       38.87       40.25      4.17 o 
   7   4   2      189.90      194.69      6.49 o 
   8   4   2        0.05        2.67      2.43 o 
  -7   5   2        6.43        5.31      3.05 o 
  -6   5   2        3.40       -0.51      4.46 o 
  -5   5   2       73.63       78.82      5.34 o 
  -4   5   2      298.06      312.51     10.10 o 
  -3   5   2      146.37      162.88      8.68 o 
  -2   5   2      270.03      258.14      9.36 o 
  -1   5   2      246.78      226.31      6.48 o 
   0   5   2      918.90      902.33      8.78 o 
   1   5   2     1786.06     1796.34     22.40 o 
   2   5   2      431.75      456.39     13.17 o 
   3   5   2      436.87      467.16     15.05 o 
   4   5   2       46.89       56.45      3.39 o 
   5   5   2       51.80       47.07      3.77 o 
   6   5   2      165.05      167.30      6.71 o 
   7   5   2        1.05       -0.75      1.45 o 
  -7   6   2       69.65       69.19      4.63 o 
  -6   6   2       34.12       39.95      7.06 o 
  -5   6   2      187.56      198.07      8.40 o 
  -4   6   2      246.11      254.68      7.35 o 
  -3   6   2     1337.78     1418.95     18.85 o 
  -2   6   2     1321.58     1397.70     22.76 o 
  -1   6   2     2154.33     2238.63     17.67 o 
   0   6   2       55.72       64.53      2.86 o 
   1   6   2      176.66      186.47      8.49 o 
   2   6   2        0.00        2.94      3.58 o 
   3   6   2      661.83      655.10     12.13 o 
   4   6   2       11.54       13.21      2.18 o 
   5   6   2       12.00       12.61      2.66 o 
   6   6   2      164.25      169.24      7.96 o 
   7   6   2      109.49      105.40      5.70 o 
  -7   7   2       17.35       13.67      3.62 o 
  -6   7   2        3.16        6.11      8.48 o 
  -5   7   2        0.02       -1.75      1.75 o 
  -4   7   2       59.52       58.74      4.28 o 
  -3   7   2      133.57      128.63      6.82 o 
  -2   7   2        2.78        7.08      1.54 o 
  -1   7   2      347.22      356.82      8.35 o 
   0   7   2      294.04      306.95     10.39 o 
   1   7   2      502.57      523.16     11.02 o 
   2   7   2       38.12       40.44      4.20 o 
   3   7   2       26.09       34.17      3.38 o 
   4   7   2      962.21      974.74     10.97 o 
   5   7   2       77.26       64.14      4.07 o 
   6   7   2        2.05       -0.18      0.61 o 
   7   7   2      135.18      130.35      8.19 o 
  -7   8   2       43.83       37.91      4.40 o 
  -6   8   2        7.54        5.61      3.61 o 
  -5   8   2      111.50      113.20      5.67 o 
  -4   8   2        8.98        5.08      3.11 o 
  -3   8   2        1.32       11.17      4.00 o 
  -2   8   2      296.73      330.40      8.83 o 
  -1   8   2       34.39       27.10      2.79 o 
   0   8   2       43.93       43.06      3.57 o 
   1   8   2        0.03        1.58      2.24 o 
   2   8   2        2.14       -1.70      1.70 o 
   3   8   2       21.16       17.52      4.49 o 
   4   8   2      975.60      989.21     34.52 o 
   5   8   2      292.98      341.05     10.95 o 
   6   8   2       41.19       46.60      4.43 o 
   7   8   2      209.01      197.92      7.63 o 
  -6   9   2       80.72       86.32      7.33 o 
  -5   9   2      128.54      143.77     10.02 o 
  -4   9   2      300.34      312.31     11.30 o 
  -3   9   2       53.32       48.18      5.09 o 
  -2   9   2      299.96      276.65      7.98 o 
  -1   9   2      748.46      746.97      9.61 o 
   0   9   2       93.88       89.98      3.87 o 
   1   9   2     2316.39     2209.79     19.59 o 
   2   9   2      363.38      366.93     12.05 o 
   3   9   2       58.23       67.99      4.98 o 
   4   9   2       98.09      105.42      7.27 o 
   5   9   2      886.44      945.50     24.27 o 
   6   9   2      181.88      189.84      9.70 o 
  -5  10   2      384.13      409.66     15.75 o 
  -4  10   2       73.48       84.02     11.10 o 
  -3  10   2      279.08      304.32     11.68 o 
  -2  10   2      898.83      861.21     12.44 o 
  -1  10   2      153.83      168.22      5.16 o 
   0  10   2       13.07       19.88      2.78 o 
   1  10   2       12.60       16.80      3.29 o 
   2  10   2      228.91      230.76     15.48 o 
   3  10   2       93.08       99.82     11.49 o 
   4  10   2      441.37      451.78     12.28 o 
   5  10   2      130.01      142.78      9.25 o 
  -5  11   2       24.17       16.98      4.21 o 
  -4  11   2      182.94      172.73     11.33 o 
  -3  11   2        1.02        3.93      7.11 o 
  -2  11   2      330.22      333.94     10.99 o 
  -1  11   2      125.16      114.62      5.39 o 
   0  11   2      797.89      775.99     10.07 o 
   1  11   2      714.81      722.03     10.80 o 
   2  11   2     2075.90     2091.64     24.63 o 
   3  11   2        4.29       14.28      5.90 o 
   4  11   2        7.06        2.90      3.32 o 
   5  11   2       99.70       85.72      5.88 o 
  -4  12   2        5.53        5.88      4.20 o 
  -3  12   2        6.59       11.67      5.83 o 
  -2  12   2      382.98      357.97     16.24 o 
  -1  12   2       17.18       10.54      2.13 o 
   0  12   2       93.52       92.04      3.71 o 
   1  12   2       25.72       20.02      4.99 o 
   2  12   2        4.33        3.39      3.33 o 
   3  12   2      281.93      306.69      9.86 o 
   4  12   2        2.04        3.23      3.08 o 
  -4  13   2        0.00        1.01      1.76 o 
  -3  13   2       10.14        9.19      1.81 o 
  -2  13   2       10.95       13.66      5.08 o 
  -1  13   2       84.26       78.57      3.96 o 
   0  13   2       51.40       65.21      4.50 o 
   1  13   2      130.90      166.48      8.31 o 
   2  13   2        2.35        2.48      2.12 o 
   3  13   2        1.15        4.55      1.89 o 
   4  13   2       12.75        7.09      2.59 o 
  -3  14   2       21.56       13.29      2.56 o 
  -2  14   2       48.12       82.93      3.82 o 
  -1  14   2        0.26       -0.13      3.52 o 
   0  14   2       58.63       57.14      4.54 o 
   1  14   2       55.92       64.03      5.78 o 
   2  14   2      106.10      100.19      5.93 o 
  -8   1   3        0.90        0.38      3.17 o 
  -7   1   3       31.92       28.39      3.87 o 
  -6   1   3       33.57       34.29      2.69 o 
  -5   1   3      200.15      199.07      4.99 o 
  -4   1   3     5151.69     5400.71     26.32 o 
  -3   1   3      107.99       97.22      4.78 o 
  -2   1   3     6084.92     6213.85     50.48 o 
  -1   1   3      464.08      443.04      6.84 o 
   0   1   3        4.11        4.44      1.18 o 
   1   1   3        0.02        0.73      0.97 o 
   2   1   3     1715.75     1597.81      9.67 o 
   3   1   3      271.75      284.72      5.13 o 
   4   1   3      213.20      216.64      4.57 o 
   5   1   3       31.93       41.55      3.10 o 
   6   1   3       35.83       35.00      4.23 o 
   7   1   3       94.86       87.77      3.96 o 
   8   1   3        8.38        4.03      1.86 o 
  -8   2   3       19.11        9.57      4.42 o 
  -7   2   3       18.12       27.66      6.69 o 
  -6   2   3       27.82       35.05      3.24 o 
  -5   2   3       35.35       36.49      3.57 o 
  -4   2   3       22.71       25.10      2.84 o 
  -3   2   3      277.94      291.03      7.48 o 
  -2   2   3     1352.96     1374.82     22.56 o 
  -1   2   3      579.70      549.75     10.57 o 
   0   2   3     1649.86     1623.65     16.23 o 
   1   2   3     7785.50     6854.21     34.56 o 
   2   2   3     1129.13     1063.16     14.17 o 
   3   2   3      197.79      219.83      7.64 o 
   4   2   3     1589.76     1588.72     20.61 o 
   5   2   3       64.20       61.54      4.06 o 
   6   2   3        6.45        6.70      2.99 o 
   7   2   3       13.02       14.89      2.87 o 
   8   2   3        1.64        0.74      1.43 o 
  -8   3   3        8.44        2.35      2.76 o 
  -7   3   3       66.07       67.26      9.67 o 
  -6   3   3      179.70      199.83      8.56 o 
  -5   3   3       26.45       30.46      4.31 o 
  -4   3   3      661.68      695.38      9.09 o 
  -3   3   3       11.81       30.73      4.58 o 
  -2   3   3        6.18        7.54      2.28 o 
  -1   3   3       43.91       46.53      4.38 o 
   0   3   3      200.98      198.63      6.38 o 
   1   3   3       55.43       63.84      3.93 o 
   2   3   3      103.64      106.61      6.00 o 
   3   3   3      171.23      156.98      6.58 o 
   4   3   3       24.28       14.63      2.91 o 
   5   3   3       98.69       99.15      6.67 o 
   6   3   3       81.77       83.05     10.28 o 
   7   3   3        3.61        5.11      2.29 o 
   8   3   3       25.62       26.57      3.98 o 
  -8   4   3       33.39       28.95      4.92 o 
  -7   4   3       35.83       34.64      6.82 o 
  -6   4   3        5.04       12.21      4.03 o 
  -5   4   3       12.26       22.80      3.69 o 
  -4   4   3      130.56      148.59      6.52 o 
  -3   4   3      101.22       99.91      7.23 o 
  -2   4   3      961.15      903.34     16.35 o 
  -1   4   3     1816.97     1741.89     13.73 o 
   0   4   3      247.55      243.57      4.35 o 
   1   4   3      664.15      618.79     12.82 o 
   2   4   3        4.29       10.68      2.98 o 
   3   4   3     1008.44     1058.25     21.22 o 
   4   4   3      756.19      785.62     12.66 o 
   5   4   3      321.82      324.81      9.99 o 
   6   4   3       38.89       37.32      8.20 o 
   7   4   3        8.67        8.28      1.91 o 
  -7   5   3       24.00       19.21      5.49 o 
  -6   5   3      123.15      130.46     11.69 o 
  -5   5   3     1039.10     1131.75     18.42 o 
  -4   5   3       37.45       39.07      3.41 o 
  -3   5   3       65.04       87.52      6.36 o 
  -2   5   3      290.45      277.52     13.48 o 
  -1   5   3      102.88       89.51      3.51 o 
   0   5   3     1544.95     1658.66     21.62 o 
   1   5   3       32.35       27.93      3.88 o 
   2   5   3     4521.52     4748.49     42.92 o 
   3   5   3     1040.58     1057.98     16.00 o 
   4   5   3      118.11      124.79      4.52 o 
   5   5   3        7.19        6.11      1.90 o 
   6   5   3      160.15      167.71      8.99 o 
   7   5   3      107.65      112.33      4.37 o 
  -7   6   3       11.97       13.13      2.50 o 
  -6   6   3        2.29        0.29      1.59 o 
  -5   6   3        4.24        2.68      3.39 o 
  -4   6   3        2.47        5.46      2.87 o 
  -3   6   3      182.74      236.30      6.40 o 
  -2   6   3     1251.90     1273.20     21.88 o 
  -1   6   3      795.29      834.14     10.93 o 
   0   6   3      155.52      174.17      7.79 o 
   1   6   3      519.73      490.69     13.99 o 
   2   6   3       11.33       10.18      3.85 o 
   3   6   3        1.60       10.16      1.73 o 
   4   6   3      101.96       97.71      4.41 o 
   5   6   3      138.69      139.97      5.46 o 
   6   6   3       24.92       24.51      3.43 o 
   7   6   3       24.33       20.90      3.11 o 
  -7   7   3       37.71       37.12      3.05 o 
  -6   7   3        3.61        2.05      6.07 o 
  -5   7   3      127.23      124.97      6.49 o 
  -4   7   3      222.88      237.89      7.76 o 
  -3   7   3      314.24      344.00      7.12 o 
  -2   7   3     1101.45     1187.63     11.90 o 
  -1   7   3       14.70       27.05      1.61 o 
   0   7   3       34.39       36.81      3.44 o 
   1   7   3      631.76      610.21     12.17 o 
   2   7   3      369.23      376.53      8.23 o 
   3   7   3        4.41       13.84      2.12 o 
   4   7   3      464.28      498.49      8.11 o 
   5   7   3      406.99      439.73     10.15 o 
   6   7   3      821.18      866.05     16.79 o 
   7   7   3      253.39      241.62     24.49 o 
  -7   8   3       32.14       27.90      3.31 o 
  -6   8   3       13.82        7.71      2.10 o 
  -5   8   3       78.06       84.57      8.96 o 
  -4   8   3      136.89      131.91      5.72 o 
  -3   8   3        0.13        2.43      2.42 o 
  -2   8   3      610.03      617.59     10.98 o 
  -1   8   3       70.29       78.11      3.48 o 
   0   8   3      590.15      619.85     10.34 o 
   1   8   3        0.11        1.27      3.14 o 
   2   8   3       23.07       26.64      3.76 o 
   3   8   3       42.20       38.51      5.17 o 
   4   8   3       41.04       47.42      3.29 o 
   5   8   3      531.90      560.48     13.97 o 
   6   8   3       36.11       33.02      4.24 o 
  -6   9   3      197.36      182.80      8.87 o 
  -5   9   3        3.66        9.09      2.75 o 
  -4   9   3      395.17      384.40     17.33 o 
  -3   9   3      286.78      281.70     11.06 o 
  -2   9   3      110.24      100.86      5.23 o 
  -1   9   3      434.86      432.31      8.33 o 
   0   9   3        4.34        4.71      1.32 o 
   1   9   3       68.08       71.04      5.05 o 
   2   9   3      304.39      304.82     13.12 o 
   3   9   3       91.15      101.91      6.12 o 
   4   9   3      787.24      795.69     16.64 o 
   5   9   3      181.68      195.87     11.39 o 
   6   9   3      167.60      151.23      8.74 o 
  -5  10   3      182.54      193.08     11.33 o 
  -4  10   3      258.17      261.24     14.53 o 
  -3  10   3      112.25      128.74      8.42 o 
  -2  10   3      461.45      418.62      8.81 o 
  -1  10   3      240.02      219.89      5.74 o 
   0  10   3     1455.91     1486.76     14.01 o 
   1  10   3      180.48      210.36      6.80 o 
   2  10   3      100.12       86.46     10.35 o 
   3  10   3     1255.48     1272.78     31.93 o 
   4  10   3      157.15      144.02      7.93 o 
   5  10   3      209.93      195.16     10.08 o 
  -5  11   3      174.27      178.14      8.79 o 
  -4  11   3       29.10       29.49      6.22 o 
  -3  11   3      370.31      341.31     16.25 o 
  -2  11   3       73.88       86.41      4.51 o 
  -1  11   3      388.86      388.26      9.67 o 
   0  11   3      183.64      203.23      5.53 o 
   1  11   3      183.76      190.52      6.99 o 
   2  11   3       95.65       82.36      5.94 o 
   3  11   3      340.37      401.44     17.80 o 
   4  11   3      212.67      210.66     11.42 o 
   5  11   3       20.53       23.59      2.64 o 
  -4  12   3      209.69      221.37     11.01 o 
  -3  12   3      558.37      556.58     19.14 o 
  -2  12   3       69.14       49.20      6.55 o 
  -1  12   3        0.13        3.68      1.82 o 
   0  12   3       11.10        6.06      1.74 o 
   1  12   3        6.86       10.66      2.31 o 
   2  12   3        4.78       14.30      4.37 o 
   3  12   3       15.82       22.64      4.17 o 
   4  12   3        5.21       13.61      2.94 o 
  -4  13   3       79.81       70.50      3.47 o 
  -3  13   3       95.79       89.93      4.86 o 
  -2  13   3       46.78       58.15      4.55 o 
  -1  13   3       27.99       21.53      2.57 o 
   0  13   3       10.02       10.07      2.91 o 
   1  13   3        0.08        3.37      3.38 o 
   2  13   3       24.39       26.52      5.48 o 
   3  13   3       78.71       87.26      6.55 o 
  -2  14   3       67.05       86.23      6.20 o 
  -1  14   3        0.87        1.30      3.60 o 
   0  14   3       69.66       70.55      5.22 o 
   1  14   3        0.31       -1.98      3.05 o 
   2  14   3       29.44       32.34      4.41 o 
  -8   0   4       41.88       34.72      4.07 o 
  -7   0   4       15.31       14.10      3.31 o 
  -6   0   4       94.53       85.49      9.17 o 
  -5   0   4        1.93        5.40      2.38 o 
  -4   0   4    18344.02    19113.80     72.29 o 
  -3   0   4      914.95     1014.01     27.74 o 
  -2   0   4       64.68       65.64      8.33 o 
  -1   0   4    15325.39    13543.50     67.27 o 
   0   0   4     4459.13     4392.49     26.35 o 
   1   0   4      216.25      244.57      6.32 o 
   2   0   4       39.88       26.63      3.08 o 
   3   0   4     5015.94     4865.50     35.05 o 
   4   0   4     2299.68     2296.88     21.01 o 
   5   0   4      330.71      318.75     15.76 o 
   6   0   4       15.79       17.74      3.79 o 
   7   0   4      125.82      125.81      9.60 o 
   8   0   4        6.77        1.90      3.49 o 
  -8   1   4        0.01        2.66      1.83 o 
  -7   1   4        5.58        0.78      3.58 o 
  -6   1   4      133.24      122.28      4.96 o 
  -5   1   4       22.14       31.66      2.42 o 
  -4   1   4    12038.13    12545.91     47.47 o 
  -3   1   4      446.67      457.83     13.76 o 
  -2   1   4      570.18      561.05     16.09 o 
  -1   1   4      329.04      337.77      6.56 o 
   0   1   4     2830.67     2730.76     14.93 o 
   1   1   4      400.15      378.83      5.39 o 
   2   1   4      141.82      155.80      3.28 o 
   3   1   4     1665.78     1665.24     23.69 o 
   4   1   4      699.67      707.05     10.39 o 
   5   1   4      308.46      305.78      7.00 o 
   6   1   4        0.47       11.68      3.38 o 
   7   1   4      110.18      102.13      6.07 o 
   8   1   4      100.41       96.95      4.47 o 
  -8   2   4       23.72       27.19      3.52 o 
  -7   2   4      100.88       91.54      9.21 o 
  -6   2   4        3.92        4.62      1.41 o 
  -5   2   4     1019.62     1091.38     11.28 o 
  -4   2   4      584.55      669.38      9.30 o 
  -3   2   4      104.68      114.75      5.21 o 
  -2   2   4        0.14        2.52      4.26 o 
  -1   2   4       23.96       25.11      3.07 o 
   0   2   4     1487.58     1505.58     17.51 o 
   1   2   4      229.40      176.96      3.52 o 
   2   2   4     3258.87     3128.90     19.64 o 
   3   2   4     1061.59     1078.19     14.07 o 
   4   2   4      434.38      432.83     12.41 o 
   5   2   4      357.41      370.38      7.77 o 
   6   2   4       23.95       29.94      3.01 o 
   7   2   4       49.39       46.47      9.57 o 
   8   2   4        3.94       10.21      2.28 o 
  -8   3   4       27.46       23.14      4.21 o 
  -7   3   4       18.48       16.92      4.50 o 
  -6   3   4       33.11       32.70      8.68 o 
  -5   3   4       29.69       35.87      4.19 o 
  -4   3   4       29.16       37.78      2.61 o 
  -3   3   4        0.44       -0.79      2.56 o 
  -2   3   4      902.75      854.78     16.08 o 
  -1   3   4       75.32       75.99      4.79 o 
   0   3   4        7.39       12.58      2.56 o 
   1   3   4      765.10      654.02     13.00 o 
   2   3   4      411.77      371.85     11.14 o 
   3   3   4     1294.08     1401.88     32.91 o 
   4   3   4      837.24      859.56     14.90 o 
   5   3   4      134.88      137.82      6.25 o 
   6   3   4       53.29       52.56      5.77 o 
   7   3   4       38.58       39.23      3.40 o 
  -8   4   4       73.43       69.58      5.77 o 
  -7   4   4       86.30       81.86      8.22 o 
  -6   4   4        0.79       -1.88      6.67 o 
  -5   4   4       57.11       63.33      4.90 o 
  -4   4   4       22.23       17.77      3.19 o 
  -3   4   4      696.30      754.74     18.11 o 
  -2   4   4       10.42        7.40      1.58 o 
  -1   4   4       55.51       37.31      2.46 o 
   0   4   4     1150.24     1111.02     30.67 o 
   1   4   4     2640.34     2547.98     27.66 o 
   2   4   4     1362.56     1267.36     21.72 o 
   3   4   4      341.82      316.19      9.57 o 
   4   4   4      106.68      113.08      4.90 o 
   5   4   4      471.25      476.67     10.82 o 
   6   4   4       24.16       21.72      3.19 o 
   7   4   4      183.64      182.47      5.91 o 
  -7   5   4        0.53        0.33      9.82 o 
  -6   5   4       70.59       81.58      8.32 o 
  -5   5   4      198.68      229.00      8.81 o 
  -4   5   4      260.44      271.06      9.60 o 
  -3   5   4       74.79       84.59      4.24 o 
  -2   5   4      518.31      552.10     11.76 o 
  -1   5   4     1294.73     1267.39     16.57 o 
   0   5   4      848.72      833.84     10.00 o 
   1   5   4     1307.89     1332.11     21.92 o 
   2   5   4       83.90       98.76      7.24 o 
   3   5   4       29.54       29.23      2.39 o 
   4   5   4      235.10      242.20      6.39 o 
   5   5   4        4.53        1.98      3.81 o 
   6   5   4       17.98       18.03      3.36 o 
   7   5   4        9.30        6.96      2.16 o 
  -7   6   4       19.01       19.06      7.34 o 
  -6   6   4      121.55      126.63     11.22 o 
  -5   6   4      184.37      197.79      6.72 o 
  -4   6   4      552.00      579.57     11.32 o 
  -3   6   4      413.51      458.09      8.96 o 
  -2   6   4       26.60       24.61      2.37 o 
  -1   6   4      126.22      126.92      4.73 o 
   0   6   4      154.31      183.78      8.76 o 
   1   6   4      535.37      573.00     15.83 o 
   2   6   4      321.60      283.85      8.29 o 
   3   6   4        2.52        0.93      1.91 o 
   4   6   4      105.45      102.23      5.22 o 
   5   6   4      361.95      376.07      9.82 o 
   6   6   4      510.21      530.08     10.93 o 
   7   6   4      216.70      228.79     13.03 o 
  -7   7   4        0.06       -2.15      2.15 o 
  -6   7   4       57.64       50.99      7.35 o 
  -5   7   4       74.59       66.52      5.26 o 
  -4   7   4       25.38       21.18      2.58 o 
  -3   7   4      428.50      441.13      8.30 o 
  -2   7   4       83.15       87.74      4.34 o 
  -1   7   4      324.83      359.61      7.74 o 
   0   7   4      137.92      127.14      6.11 o 
   1   7   4       53.93       60.06      4.72 o 
   2   7   4      395.59      358.87      8.40 o 
   3   7   4        0.07        4.87      2.22 o 
   4   7   4       29.38       25.92      3.37 o 
   5   7   4        1.24        5.81      2.16 o 
   6   7   4        5.91        5.71      2.45 o 
   7   7   4        7.86        3.09      2.40 o 
  -6   8   4       30.70       26.20      3.78 o 
  -5   8   4       13.65       17.90      3.04 o 
  -4   8   4      372.98      399.78      9.76 o 
  -3   8   4       26.67       24.99      3.87 o 
  -2   8   4        0.30        2.12      1.50 o 
  -1   8   4        3.23       -1.14      1.14 o 
   0   8   4       62.26       62.12      3.55 o 
   1   8   4        0.21        2.83      2.04 o 
   2   8   4     2970.04     2904.24     24.40 o 
   3   8   4      853.48      876.12     15.53 o 
   4   8   4       14.71       15.74      2.90 o 
   5   8   4      495.27      510.95     20.92 o 
   6   8   4        2.56        2.17      1.52 o 
  -6   9   4      193.74      176.67      8.12 o 
  -5   9   4        9.08        6.27      6.04 o 
  -4   9   4      222.60      208.52     13.50 o 
  -3   9   4      507.15      495.68     19.81 o 
  -2   9   4       88.36       84.92      5.54 o 
  -1   9   4     1254.85     1226.72     14.16 o 
   0   9   4      386.56      387.53      7.06 o 
   1   9   4      247.33      231.38      9.90 o 
   2   9   4      186.64      187.58      9.48 o 
   3   9   4      950.91      968.10     15.35 o 
   4   9   4      975.47     1055.19     35.11 o 
   5   9   4        7.30        6.94      5.11 o 
   6   9   4       34.71       31.55      4.63 o 
  -5  10   4       93.35      102.06      8.33 o 
  -4  10   4       56.16       55.22      5.88 o 
  -3  10   4        3.71       44.12      8.59 o 
  -2  10   4       41.07       35.41      3.56 o 
  -1  10   4      750.40      726.68     11.32 o 
   0  10   4      143.74      138.47      4.74 o 
   1  10   4       17.07       20.93      6.28 o 
   2  10   4      685.61      713.56     24.68 o 
   3  10   4        7.36        9.68      6.58 o 
   4  10   4      675.50      722.63     14.54 o 
   5  10   4        0.17       -1.41      5.16 o 
  -5  11   4       14.30       11.54      3.75 o 
  -4  11   4      401.43      434.29     17.03 o 
  -3  11   4       80.37       81.82      6.79 o 
  -2  11   4      511.81      494.60      9.53 o 
  -1  11   4      398.79      397.94      8.51 o 
   0  11   4     2269.27     2268.38     19.65 o 
   1  11   4       47.96       63.89      4.50 o 
   2  11   4        5.05        1.25      3.31 o 
   3  11   4      118.27      103.90      7.24 o 
   4  11   4       49.70       50.38      4.61 o 
  -4  12   4      108.40      102.74      7.91 o 
  -3  12   4       13.06       15.03      6.38 o 
  -2  12   4      318.45      325.01     15.27 o 
  -1  12   4        3.48        3.64      1.68 o 
   0  12   4       60.62       61.66      3.83 o 
   1  12   4      176.75      175.60      6.63 o 
   2  12   4        1.64        9.62      2.94 o 
   3  12   4       80.01       77.53      5.47 o 
   4  12   4        2.42        2.90      1.76 o 
  -4  13   4       53.76       54.34      5.27 o 
  -3  13   4      162.98      176.73      5.98 o 
  -2  13   4       17.23       21.51      2.63 o 
  -1  13   4       10.02       13.46      2.98 o 
   0  13   4       16.82       15.82      2.12 o 
   1  13   4       18.62       19.79     13.90 o 
   2  13   4        0.76       -2.73      2.73 o 
   3  13   4        0.01        1.57      1.97 o 
  -2  14   4       56.83       63.93      4.93 o 
  -1  14   4       74.71        3.37      1.18 o 
   0  14   4       76.60       80.86      5.42 o 
   1  14   4       32.16       37.80      4.25 o 
   2  14   4        0.12        2.37      2.04 o 
  -8   1   5        0.03       -3.30      3.30 o 
  -7   1   5       49.34       53.79      6.02 o 
  -6   1   5     1586.31     1596.68     18.47 o 
  -5   1   5        4.51        3.61      1.75 o 
  -4   1   5     1939.16     2094.67     18.21 o 
  -3   1   5       26.40       42.41      6.20 o 
  -2   1   5      131.05      123.48      9.35 o 
  -1   1   5     1267.67     1218.80     21.49 o 
   0   1   5      333.37      294.02      5.61 o 
   1   1   5      459.98      441.58      6.64 o 
   2   1   5       43.24       39.51      2.28 o 
   3   1   5      194.90      244.78      6.12 o 
   4   1   5       23.78       25.69      3.00 o 
   5   1   5      131.53      138.49      7.89 o 
   6   1   5        6.50        9.26      1.79 o 
   7   1   5       26.30       22.59      3.17 o 
   8   1   5       60.45       63.69      3.59 o 
  -8   2   5       19.73       16.58      2.45 o 
  -7   2   5        2.35       -0.31      4.67 o 
  -6   2   5      381.50      356.24     10.74 o 
  -5   2   5      252.81      260.63      6.31 o 
  -4   2   5      713.49      793.56     13.18 o 
  -3   2   5      899.22      983.22     43.45 o 
  -2   2   5      102.76      113.88      7.56 o 
  -1   2   5     4794.10     4663.25     37.02 o 
   0   2   5     3140.26     2989.28     27.34 o 
   1   2   5      715.13      725.81      8.11 o 
   2   2   5     5120.21     4989.97     16.24 o 
   3   2   5       50.40       59.35      5.34 o 
   4   2   5       88.43       81.56      4.09 o 
   5   2   5       37.37       36.16      3.34 o 
   6   2   5        7.32        9.06      2.22 o 
   7   2   5       22.56       18.95      2.34 o 
   8   2   5       11.80       19.19      2.75 o 
  -8   3   5       14.50       14.51      1.75 o 
  -7   3   5       76.08       79.26      9.08 o 
  -6   3   5      229.61      222.23     13.76 o 
  -5   3   5       73.66       81.24      5.13 o 
  -4   3   5       46.38       52.35      4.07 o 
  -3   3   5      575.31      554.42     15.42 o 
  -2   3   5        1.53       -0.36      2.53 o 
  -1   3   5     1270.68     1308.18     20.15 o 
   0   3   5      398.63      426.15     11.18 o 
   1   3   5      581.10      572.99     13.29 o 
   2   3   5       21.11       32.69      3.07 o 
   3   3   5      787.09      797.82     18.85 o 
   4   3   5      255.36      240.89      7.32 o 
   5   3   5        7.96        8.04      2.56 o 
   6   3   5        4.54       10.23      3.43 o 
   7   3   5        0.04       -0.15      1.10 o 
  -8   4   5        1.73       -1.82      1.82 o 
  -7   4   5       59.08       58.31      7.34 o 
  -6   4   5       56.71       71.85     11.05 o 
  -5   4   5       98.57      104.44      6.47 o 
  -4   4   5      558.01      549.84     11.98 o 
  -3   4   5       79.98       86.87      6.83 o 
  -2   4   5        0.59       -0.79      1.85 o 
  -1   4   5      518.80      516.95      8.76 o 
   0   4   5     1252.06     1194.27     11.29 o 
   1   4   5      485.19      482.58     13.20 o 
   2   4   5      568.34      665.30     16.55 o 
   3   4   5      469.90      499.10     12.75 o 
   4   4   5      136.04      114.12      6.57 o 
   5   4   5       10.98        6.66      2.88 o 
   6   4   5        2.96        0.59      1.95 o 
   7   4   5      133.76      142.82      5.26 o 
  -7   5   5      154.25      144.09      9.49 o 
  -6   5   5        1.14        6.73      6.73 o 
  -5   5   5       27.14       29.11      4.17 o 
  -4   5   5       53.40       65.54      4.71 o 
  -3   5   5       70.63       59.18      3.38 o 
  -2   5   5      727.12      735.09     12.09 o 
  -1   5   5      288.26      276.57      6.74 o 
   0   5   5     2785.16     3043.97     28.04 o 
   1   5   5     1722.29     1781.48     26.99 o 
   2   5   5        1.95       23.98      4.49 o 
   3   5   5      464.15      480.09      9.63 o 
   4   5   5      245.46      236.47      7.97 o 
   5   5   5       75.20       77.69      4.39 o 
   6   5   5      160.38      151.09      6.48 o 
   7   5   5        4.33        4.86      1.62 o 
  -7   6   5      116.83      102.26      6.95 o 
  -6   6   5        1.56       -2.63      4.54 o 
  -5   6   5       13.49       12.17      2.35 o 
  -4   6   5      513.02      554.50     17.63 o 
  -3   6   5       34.23       32.62      3.04 o 
  -2   6   5      222.28      253.83      5.39 o 
  -1   6   5      140.02      137.04      4.91 o 
   0   6   5     1582.50     1622.21     26.47 o 
   1   6   5       59.57       53.44      5.75 o 
   2   6   5       84.76       81.46      3.74 o 
   3   6   5       42.41       42.82      2.78 o 
   4   6   5      161.48      172.06      5.95 o 
   5   6   5      190.07      198.19      7.63 o 
   6   6   5       17.22       16.14      3.40 o 
   7   6   5       86.47       94.76      6.80 o 
  -7   7   5       29.20       19.67      2.68 o 
  -6   7   5       37.03       44.90      7.40 o 
  -5   7   5      148.63      158.61      7.75 o 
  -4   7   5       62.31       70.05      4.32 o 
  -3   7   5       15.77       23.79      3.75 o 
  -2   7   5       67.64       69.58      4.15 o 
  -1   7   5      282.14      272.68      6.70 o 
   0   7   5      380.60      382.01      8.17 o 
   1   7   5        0.08        3.80      2.20 o 
   2   7   5     1022.25     1014.18     18.59 o 
   3   7   5      118.10      111.85      4.10 o 
   4   7   5     1202.94     1231.85     14.90 o 
   5   7   5      382.22      389.12      9.79 o 
   6   7   5        0.35       -0.19      2.15 o 
   7   7   5      143.60      145.54      6.62 o 
  -6   8   5        0.02        0.85      3.41 o 
  -5   8   5      103.74      104.74      6.80 o 
  -4   8   5      777.90      858.80     17.05 o 
  -3   8   5       46.52       49.42      4.66 o 
  -2   8   5      505.41      497.79     10.50 o 
  -1   8   5      110.95      112.46      5.07 o 
   0   8   5      165.06      180.49      5.24 o 
   1   8   5       84.59       69.50      5.29 o 
   2   8   5        9.76        8.51      2.46 o 
   3   8   5     1049.08     1074.57     16.20 o 
   4   8   5      108.25      101.38     10.20 o 
   5   8   5       93.38       92.30      6.19 o 
   6   8   5        6.76        4.87      2.09 o 
  -6   9   5      380.69      334.08     11.29 o 
  -5   9   5      117.73      114.23      8.94 o 
  -4   9   5        0.99        0.29      5.06 o 
  -3   9   5      349.34      372.06     17.60 o 
  -2   9   5      168.03      156.92      6.68 o 
  -1   9   5       30.91       31.42      4.27 o 
   0   9   5      296.26      314.97      6.42 o 
   1   9   5        0.02        0.05      1.72 o 
   2   9   5      624.85      586.71     15.49 o 
   3   9   5     1387.43     1433.95     18.80 o 
   4   9   5      472.03      478.89     12.56 o 
   5   9   5       59.03       58.84      6.12 o 
   6   9   5        4.17        0.34      1.10 o 
  -5  10   5        7.82        4.41      5.19 o 
  -4  10   5      254.69      272.80     14.46 o 
  -3  10   5       15.08       12.42      6.92 o 
  -2  10   5      850.99      845.24     14.37 o 
  -1  10   5      182.36      191.26      6.16 o 
   0  10   5      231.20      197.01      5.42 o 
   1  10   5     1966.54     1904.89     27.20 o 
   2  10   5      677.50      631.59     16.04 o 
   3  10   5      173.73      177.75     13.21 o 
   4  10   5       51.26       64.43      3.91 o 
   5  10   5      124.32      114.86      6.94 o 
  -5  11   5      315.77      287.72     10.64 o 
  -4  11   5        0.02       -1.44      4.82 o 
  -3  11   5      189.25      199.34      9.04 o 
  -2  11   5      253.90      255.13      8.22 o 
  -1  11   5      161.10      174.41      5.87 o 
   0  11   5        0.07        3.74      2.10 o 
   1  11   5        4.53        9.96      3.65 o 
   2  11   5      227.45      226.37      8.07 o 
   3  11   5       35.23       35.96      5.12 o 
   4  11   5        0.04       -3.05      3.05 o 
  -4  12   5       11.94        9.63      3.96 o 
  -3  12   5      108.64      110.48      9.25 o 
  -2  12   5       49.04       52.06      6.78 o 
  -1  12   5        2.78        2.89      3.22 o 
   0  12   5        0.27        2.72      2.49 o 
   1  12   5      164.98      197.00      7.87 o 
   2  12   5       22.71       17.00      2.89 o 
   3  12   5        6.01        4.44      2.32 o 
   4  12   5       16.44       12.58      3.72 o 
  -3  13   5       23.96       19.76      2.23 o 
  -2  13   5       32.88       16.95     12.74 o 
  -1  13   5        0.02        1.40      2.06 o 
   0  13   5       57.04       57.06      4.23 o 
   1  13   5       16.60       17.34      2.23 o 
   2  13   5       39.82       54.55      5.56 o 
   3  13   5       13.01       16.61      3.44 o 
   0  14   5        0.04       -1.79      1.79 o 
   1  14   5        0.85        3.19      2.01 o 
   2  14   5        2.21        1.78      2.46 o 
  -7   0   6        9.73       12.50      3.31 o 
  -6   0   6     1387.67     1468.46     32.34 o 
  -5   0   6      574.12      606.85     12.26 o 
  -4   0   6       48.04       48.08      4.53 o 
  -3   0   6     4849.71     5078.76     61.83 o 
  -2   0   6     3653.73     3569.50     44.84 o 
  -1   0   6      301.94      300.42      7.42 o 
   0   0   6      474.66      396.35     34.42 o 
   1   0   6    10621.53    10010.55     48.91 o 
   2   0   6     4697.08     4826.84     36.06 o 
   3   0   6        2.65        2.36      2.80 o 
   4   0   6       68.05       71.11      3.49 o 
   5   0   6      655.40      693.32     14.45 o 
   6   0   6      199.44      206.58      8.32 o 
   7   0   6       18.40       16.59      5.02 o 
  -7   1   6        0.64        0.48      3.06 o 
  -6   1   6     3427.06     3530.73     34.83 o 
  -5   1   6       35.23       36.58      2.47 o 
  -4   1   6      147.07      144.01      4.57 o 
  -3   1   6      175.66      161.21      9.49 o 
  -2   1   6        2.95        4.24      3.44 o 
  -1   1   6      391.77      373.14      7.54 o 
   0   1   6      290.73      272.44      6.04 o 
   1   1   6        2.99        2.36      1.63 o 
   2   1   6       15.77       19.39      2.12 o 
   3   1   6      538.66      533.77      9.25 o 
   4   1   6        2.00        2.72      1.69 o 
   5   1   6      244.13      251.88      7.80 o 
   6   1   6      248.37      254.62      7.48 o 
   7   1   6       85.60       87.19      6.75 o 
  -8   2   6       30.43       29.31      3.44 o 
  -7   2   6      337.63      339.59     14.99 o 
  -6   2   6     1079.06     1127.57     18.96 o 
  -5   2   6       20.68       22.43      2.20 o 
  -4   2   6       90.09       97.38      5.06 o 
  -3   2   6        1.41        2.34      4.99 o 
  -2   2   6      483.72      502.87     14.66 o 
  -1   2   6      294.10      259.84      9.85 o 
   0   2   6     3162.84     3120.85     19.96 o 
   1   2   6     3347.20     3305.47     19.18 o 
   2   2   6      356.20      353.75      6.35 o 
   3   2   6      708.37      757.56     26.84 o 
   4   2   6       65.45       65.23      4.06 o 
   5   2   6       35.38       36.65      2.86 o 
   6   2   6        6.59        8.18      2.18 o 
   7   2   6      208.93      207.63      8.15 o 
  -8   3   6        0.44        2.88      1.94 o 
  -7   3   6      113.92      111.90      9.69 o 
  -6   3   6       24.56       27.69      7.63 o 
  -5   3   6        3.10        3.92      3.81 o 
  -4   3   6       73.71       75.52      5.11 o 
  -3   3   6      278.33      300.69     12.19 o 
  -2   3   6        2.46        0.97      1.75 o 
  -1   3   6       18.61       18.15      3.81 o 
   0   3   6      660.65      668.63     15.12 o 
   1   3   6     2264.75     2310.36     28.38 o 
   2   3   6     2660.59     2855.42     34.41 o 
   3   3   6     1652.29     1654.54     20.83 o 
   4   3   6        9.73       10.52      1.88 o 
   5   3   6        8.79        7.48      2.13 o 
   6   3   6      192.95      209.88      7.64 o 
   7   3   6      289.42      295.52      7.18 o 
  -7   4   6      135.20      138.00     10.20 o 
  -6   4   6        9.74       16.26      5.68 o 
  -5   4   6      181.64      182.71      7.80 o 
  -4   4   6        2.45        4.16      3.78 o 
  -3   4   6        1.61        5.01      2.16 o 
  -2   4   6      616.25      650.32     11.78 o 
  -1   4   6     3453.14     3388.98     36.33 o 
   0   4   6     1355.67     1316.23     22.12 o 
   1   4   6      122.73      100.91      7.10 o 
   2   4   6      115.67      108.70      7.77 o 
   3   4   6      340.92      341.24     15.49 o 
   4   4   6      112.12      114.27      4.88 o 
   5   4   6      398.45      390.50      8.80 o 
   6   4   6       73.00       73.23      5.31 o 
   7   4   6       48.94       54.78      3.50 o 
  -7   5   6       90.80       94.57      7.96 o 
  -6   5   6      144.52      147.69     12.69 o 
  -5   5   6        0.90       -0.88      1.47 o 
  -4   5   6      236.21      265.20      9.48 o 
  -3   5   6      260.70      263.36      7.12 o 
  -2   5   6      368.83      357.68      7.33 o 
  -1   5   6      526.21      547.84     10.02 o 
   0   5   6      138.77      147.55      4.82 o 
   1   5   6       23.56       24.89      4.40 o 
   2   5   6      301.49      343.57      9.17 o 
   3   5   6       28.93       30.21      3.07 o 
   4   5   6      135.16      128.39      5.14 o 
   5   5   6      176.05      180.31      7.47 o 
   6   5   6        4.44        7.61      2.41 o 
   7   5   6        4.33        4.64      3.09 o 
  -7   6   6       17.26       16.21      3.22 o 
  -6   6   6      123.03      141.03     10.91 o 
  -5   6   6       61.13       65.21      5.87 o 
  -4   6   6       41.75       43.90      5.46 o 
  -3   6   6      146.26      153.44      5.94 o 
  -2   6   6      589.61      605.11     10.94 o 
  -1   6   6       17.37       22.47      3.19 o 
   0   6   6      313.15      288.96      6.84 o 
   1   6   6       18.54       13.12      3.34 o 
   2   6   6       38.77       43.20      2.75 o 
   3   6   6      348.07      358.53      7.68 o 
   4   6   6      517.17      510.62      9.89 o 
   5   6   6      424.13      442.79     10.81 o 
   6   6   6      258.11      266.20      7.73 o 
   7   6   6      213.74      187.24      8.84 o 
  -7   7   6       12.98        8.91      2.59 o 
  -6   7   6       34.68       27.56      6.02 o 
  -5   7   6      167.67      173.93      8.25 o 
  -4   7   6        0.05        1.06      1.78 o 
  -3   7   6        3.80        0.71      2.24 o 
  -2   7   6       45.29       44.77      3.28 o 
  -1   7   6       98.36      102.83      4.42 o 
   0   7   6      224.57      239.92      6.94 o 
   1   7   6       36.56       35.19      3.24 o 
   2   7   6       85.39       76.52      4.69 o 
   3   7   6      268.37      285.86      7.34 o 
   4   7   6      273.80      273.81      7.52 o 
   5   7   6       63.85       68.83      4.89 o 
   6   7   6       21.66       28.88      8.10 o 
  -6   8   6      333.20      323.65      8.88 o 
  -5   8   6        9.16       12.93      2.56 o 
  -4   8   6        0.70       -3.35      3.35 o 
  -3   8   6        8.38       21.48      3.55 o 
  -2   8   6       51.72       46.87      5.12 o 
  -1   8   6        4.70        6.20      1.93 o 
   0   8   6     3593.65     3489.90     24.13 o 
   1   8   6     1202.46     1121.75     15.70 o 
   2   8   6      104.67      106.36      5.33 o 
   3   8   6      459.88      456.71     10.82 o 
   4   8   6        4.46        0.12      3.92 o 
   5   8   6      180.14      177.80     12.05 o 
   6   8   6       17.94       15.60      4.04 o 
  -6   9   6       17.91       10.56      5.39 o 
  -5   9   6      152.12      160.15      9.51 o 
  -4   9   6      142.57      152.16     12.06 o 
  -3   9   6      174.22      205.88     25.02 o 
  -2   9   6        1.37        0.47      3.44 o 
  -1   9   6      297.87      297.89     10.78 o 
   0   9   6      144.56      145.10      4.61 o 
   1   9   6      424.30      419.43     11.17 o 
   2   9   6     2461.76     2499.77     28.62 o 
   3   9   6      105.65      111.24      6.78 o 
   4   9   6      119.79      113.07      6.11 o 
   5   9   6       15.06        7.65      5.25 o 
   6   9   6       53.80       60.82      4.94 o 
  -5  10   6       54.09       50.11      5.48 o 
  -4  10   6      102.83      104.44      9.77 o 
  -3  10   6      747.88      736.12     24.44 o 
  -2  10   6      775.05      739.17     13.62 o 
  -1  10   6       56.64       60.69      3.77 o 
   0  10   6      413.75      443.84      8.64 o 
   1  10   6        7.19        3.78      4.03 o 
   2  10   6      368.16      339.00     11.91 o 
   3  10   6        3.57        1.96      1.90 o 
   4  10   6       11.00       13.50      3.43 o 
   5  10   6       63.14       59.48      6.31 o 
  -5  11   6        7.81        7.17      4.56 o 
  -4  11   6      115.99      115.71      9.12 o 
  -3  11   6       29.48       32.82      5.64 o 
  -2  11   6      872.44      873.71     14.41 o 
  -1  11   6       36.18       37.70      3.31 o 
   0  11   6       66.41       53.56      3.90 o 
   1  11   6      263.56      211.26      9.03 o 
   2  11   6        0.04        1.56      2.11 o 
   3  11   6        0.05       -1.93      3.09 o 
   4  11   6        4.51        6.57      1.96 o 
  -4  12   6      287.90      316.30     11.59 o 
  -3  12   6        4.52        3.11      4.02 o 
  -2  12   6      172.74      164.93     11.01 o 
  -1  12   6       52.52       45.42      3.66 o 
   0  12   6        1.34        7.18      2.80 o 
   1  12   6       72.15       78.03      5.22 o 
   2  12   6        5.64        8.69      2.89 o 
   3  12   6       30.97       22.78      6.32 o 
  -3  13   6       11.84       13.40      3.21 o 
  -2  13   6       42.95       44.95      4.59 o 
  -1  13   6        4.77        1.25      1.76 o 
   0  13   6       33.52       62.95      4.17 o 
   1  13   6        5.46       10.75      1.92 o 
   2  13   6      222.26      192.65    134.65 o 
   3  13   6        1.72       -0.21      1.04 o 
   1  14   6       23.45       30.86      4.50 o 
  -7   1   7        6.00        2.74      4.90 o 
  -6   1   7      696.43      703.54     15.65 o 
  -5   1   7      161.37      167.16      5.86 o 
  -4   1   7        9.09        9.95      2.01 o 
  -3   1   7      796.42      783.27     17.92 o 
  -2   1   7      165.87      159.81      7.99 o 
  -1   1   7      180.59      185.41      5.69 o 
   0   1   7      924.18      932.19     11.89 o 
   1   1   7      586.18      620.15      9.58 o 
   2   1   7       52.35       76.17      3.68 o 
   3   1   7      218.93      252.20      5.16 o 
   4   1   7       76.09       58.13      3.22 o 
   5   1   7      119.19      118.50      5.54 o 
   6   1   7       46.25       50.67      3.29 o 
   7   1   7      272.18      237.54     13.06 o 
  -7   2   7       52.53       62.46      7.66 o 
  -6   2   7      428.24      477.82     16.25 o 
  -5   2   7      165.27      203.17      5.50 o 
  -4   2   7       15.82       11.86      2.08 o 
  -3   2   7      431.09      414.39     23.20 o 
  -2   2   7      973.61      958.46     21.33 o 
  -1   2   7      750.81      806.27     18.04 o 
   0   2   7     2532.63     2572.83     19.60 o 
   1   2   7       99.60      124.16      4.45 o 
   2   2   7      951.66      989.29     11.68 o 
   3   2   7      193.58      202.57      6.04 o 
   4   2   7       80.37       81.18      3.93 o 
   5   2   7      108.53      109.59      5.93 o 
   6   2   7       42.88       40.06      3.61 o 
   7   2   7      106.39      113.72      5.96 o 
  -7   3   7      180.02      186.06     11.83 o 
  -6   3   7      116.07      127.59     11.37 o 
  -5   3   7      384.28      390.04     10.91 o 
  -4   3   7        2.87        5.05      3.12 o 
  -3   3   7     1217.93     1244.46     25.22 o 
  -2   3   7      209.20      220.19     10.41 o 
  -1   3   7      150.10      163.15      9.06 o 
   0   3   7      818.76      775.49     17.42 o 
   1   3   7     1652.44     1771.64     26.84 o 
   2   3   7       13.50       16.29      3.88 o 
   3   3   7        6.13        6.15      2.32 o 
   4   3   7       23.60       23.92      3.45 o 
   5   3   7        5.22        7.70      2.75 o 
   6   3   7       66.02       64.27      4.42 o 
   7   3   7      150.64      149.97      5.65 o 
  -7   4   7       18.62       20.27      6.44 o 
  -6   4   7      134.90      144.59     12.21 o 
  -5   4   7        0.53        2.32      2.67 o 
  -4   4   7       47.72       47.65      4.78 o 
  -3   4   7      232.23      233.52      6.74 o 
  -2   4   7      998.17      997.73     15.47 o 
  -1   4   7       24.58       21.72      4.52 o 
   0   4   7      332.80      426.37     13.79 o 
   1   4   7        0.31        0.20      3.04 o 
   2   4   7      769.54      763.57     11.16 o 
   3   4   7       38.23       48.53      3.03 o 
   4   4   7       16.82       16.01      2.20 o 
   5   4   7      123.90      130.84      6.43 o 
   6   4   7      481.58      491.27     10.90 o 
   7   4   7       41.37       41.73      3.28 o 
  -7   5   7        1.14        2.55      4.09 o 
  -6   5   7        4.10       11.84      5.66 o 
  -5   5   7        4.54       13.17      2.67 o 
  -4   5   7      165.13      155.91      7.23 o 
  -3   5   7      103.16       96.31      4.69 o 
  -2   5   7       12.10       18.94      2.06 o 
  -1   5   7      847.94      942.01     14.02 o 
   0   5   7        9.29       13.76      4.35 o 
   1   5   7     1429.68     1494.49     27.71 o 
   2   5   7       20.87       25.98      2.26 o 
   3   5   7       21.24       17.89      2.46 o 
   4   5   7      353.12      360.27      8.44 o 
   5   5   7      103.55      109.17      5.86 o 
   6   5   7      294.92      303.55      8.45 o 
   7   5   7      666.42      663.94     14.81 o 
  -7   6   7        0.02       -1.85      1.85 o 
  -6   6   7      171.54      173.04     11.95 o 
  -5   6   7        6.17        4.90      2.02 o 
  -4   6   7       68.80       72.78      6.01 o 
  -3   6   7        7.10       13.98      1.98 o 
  -2   6   7     1525.30     1533.80     20.09 o 
  -1   6   7      176.00      196.09      7.37 o 
   0   6   7       94.60       88.61      4.86 o 
   1   6   7       18.81       22.10      3.24 o 
   2   6   7      631.62      610.56      9.51 o 
   3   6   7      473.49      520.91      9.60 o 
   4   6   7       57.08       59.86      4.82 o 
   5   6   7       50.71       50.93      4.65 o 
   6   6   7        0.00       -1.45      1.93 o 
  -7   7   7       27.99       22.49      2.63 o 
  -6   7   7       16.62       20.44      5.61 o 
  -5   7   7       11.17       11.48      4.22 o 
  -4   7   7      209.69      214.75     10.43 o 
  -3   7   7        6.16       10.91      3.29 o 
  -2   7   7        3.54        1.59      1.46 o 
  -1   7   7        4.19        1.85      1.28 o 
   0   7   7     1434.17     1465.74     20.38 o 
   1   7   7        5.28        6.19      1.97 o 
   2   7   7      941.59      855.19     11.86 o 
   3   7   7      197.74      186.33      7.40 o 
   4   7   7       74.72       78.68      6.20 o 
   5   7   7      490.20      496.12     19.99 o 
   6   7   7      378.33      421.84     15.03 o 
  -6   8   7      279.44      279.70     10.61 o 
  -5   8   7        6.85        2.44      3.56 o 
  -4   8   7       54.97       50.59      4.80 o 
  -3   8   7        0.48        5.83      7.52 o 
  -2   8   7      472.84      464.02     12.79 o 
  -1   8   7      132.27      116.61      5.48 o 
   0   8   7       77.70       74.21      5.34 o 
   1   8   7      202.78      213.59      6.40 o 
   2   8   7      164.49      151.80      5.70 o 
   3   8   7      511.49      511.97      9.76 o 
   4   8   7       16.78       16.20      6.03 o 
   5   8   7        0.02        0.89      4.14 o 
   6   8   7       40.02       42.76      4.74 o 
  -6   9   7       13.11        8.24      3.30 o 
  -5   9   7      208.02      204.12     11.12 o 
  -4   9   7      398.25      411.50     17.79 o 
  -3   9   7      163.32      179.46      8.58 o 
  -2   9   7      144.16      149.83      6.46 o 
  -1   9   7       50.95       49.23      4.39 o 
   0   9   7      244.07      250.05      7.68 o 
   1   9   7     3389.63     3159.82    109.88 o 
   2   9   7      714.68      677.21     11.34 o 
   3   9   7        5.46       11.31      2.74 o 
   4   9   7       38.80       34.31      4.54 o 
   5   9   7        0.38       -0.05      3.52 o 
  -5  10   7        1.77        5.57      5.12 o 
  -4  10   7      264.42      283.16     14.23 o 
  -3  10   7       57.51       50.47      8.07 o 
  -2  10   7      221.97      203.32      9.03 o 
  -1  10   7     1276.47     1225.55     17.13 o 
   0  10   7     1089.59     1091.79     13.15 o 
   1  10   7        6.92        0.06      3.74 o 
   2  10   7        1.64        0.51      4.41 o 
   3  10   7      167.39      165.25      7.81 o 
   4  10   7       10.14        6.42      3.20 o 
   5  10   7       61.10       46.82      4.05 o 
  -5  11   7        9.65        9.17      3.21 o 
  -4  11   7      179.85      186.24      7.55 o 
  -3  11   7      107.25      113.96      7.09 o 
  -2  11   7       63.60       58.67      4.49 o 
  -1  11   7      281.15      280.12      7.10 o 
   0  11   7       37.28       39.73      3.62 o 
   1  11   7       58.97       52.89      5.47 o 
   2  11   7       18.58       19.40      3.41 o 
   3  11   7       32.09       31.60      6.86 o 
   4  11   7       12.11       15.64      3.97 o 
  -4  12   7       57.18       50.62      4.88 o 
  -3  12   7        5.49        5.27      5.18 o 
  -2  12   7       39.50       38.25      6.85 o 
  -1  12   7       90.75      113.62      5.18 o 
   0  12   7      141.91      137.87      7.05 o 
   1  12   7        0.14        0.81      3.51 o 
   2  12   7       23.14       16.52      2.45 o 
   3  12   7      165.54      166.99     10.65 o 
  -3  13   7        3.31        0.48      3.56 o 
  -2  13   7       39.53       40.83      5.06 o 
  -1  13   7        4.82       -1.44      1.44 o 
   0  13   7       22.58       37.50      3.26 o 
   1  13   7       20.03       23.31      3.19 o 
   2  13   7        0.41        3.78      1.10 o 
  -7   0   8      274.22      264.00     10.89 o 
  -6   0   8       81.48       86.74      8.02 o 
  -5   0   8      702.49      806.09     14.31 o 
  -4   0   8      330.04      357.72     11.91 o 
  -3   0   8      244.89      257.18     10.50 o 
  -2   0   8      361.34      347.38     15.01 o 
  -1   0   8     3109.75     3152.71     97.82 o 
   0   0   8     2507.17     2756.00     31.54 o 
   1   0   8      816.09      696.64     15.47 o 
   2   0   8       33.99       14.77      2.86 o 
   3   0   8     2433.65     2603.42     32.44 o 
   4   0   8     1218.36     1243.57     19.15 o 
   5   0   8      122.94      116.64      6.66 o 
   6   0   8       16.38       13.47      5.17 o 
   7   0   8      477.88      466.53     15.72 o 
  -7   1   8        0.16        0.79      2.71 o 
  -6   1   8        1.99        1.61      8.28 o 
  -5   1   8      353.01      356.61      7.68 o 
  -4   1   8      271.88      281.05      7.31 o 
  -3   1   8      219.01      220.28      6.99 o 
  -2   1   8      928.24      942.01     16.95 o 
  -1   1   8     2174.01     2227.09     23.40 o 
   0   1   8      120.08      106.58      4.76 o 
   1   1   8      130.80      125.13      4.95 o 
   2   1   8       49.24       62.15      3.62 o 
   3   1   8      139.42      143.92      4.64 o 
   4   1   8      194.41      193.44      5.84 o 
   5   1   8      198.45      214.69      7.39 o 
   6   1   8      326.34      315.46      9.67 o 
   7   1   8       25.64       26.51      4.15 o 
  -7   2   8        1.27        2.61      1.96 o 
  -6   2   8       53.18       68.52     11.88 o 
  -5   2   8        0.00       -0.31      2.62 o 
  -4   2   8       56.80       60.51      3.74 o 
  -3   2   8       74.27       82.23      5.96 o 
  -2   2   8      245.81      232.51     11.81 o 
  -1   2   8     2889.53     3047.97     37.34 o 
   0   2   8       13.90       26.96      4.77 o 
   1   2   8      295.01      303.53      7.27 o 
   2   2   8        0.18        0.64      1.62 o 
   3   2   8        3.14        3.55      1.62 o 
   4   2   8       15.13       17.91      2.65 o 
   5   2   8        7.80        1.73      3.07 o 
   6   2   8      452.57      452.86     10.29 o 
   7   2   8       60.57       55.72      4.25 o 
  -7   3   8        1.52        3.13      3.82 o 
  -6   3   8        2.27        8.71      6.56 o 
  -5   3   8       86.23       85.54      5.80 o 
  -4   3   8       14.00       16.48      2.75 o 
  -3   3   8       93.60      102.00      6.41 o 
  -2   3   8      977.79     1005.30     23.59 o 
  -1   3   8     1292.52     1386.96     25.82 o 
   0   3   8     3404.25     3653.90     40.31 o 
   1   3   8     3105.69     3017.56     37.40 o 
   2   3   8      139.98      134.79      4.25 o 
   3   3   8        3.30        4.45      1.73 o 
   4   3   8      256.20      250.40      6.92 o 
   5   3   8      783.38      763.93     14.49 o 
   6   3   8       26.22       27.85      3.43 o 
   7   3   8      127.32      102.66     21.98 o 
  -7   4   8       43.25       30.13      6.73 o 
  -6   4   8       24.01       31.44      5.66 o 
  -5   4   8       34.84       32.33      4.75 o 
  -4   4   8      147.71      150.25      7.66 o 
  -3   4   8     1377.08     1292.84     26.66 o 
  -2   4   8       73.36       66.66      6.78 o 
  -1   4   8       32.70       45.81      5.54 o 
   0   4   8       12.68       12.09      3.76 o 
   1   4   8       37.78       30.56      5.54 o 
   2   4   8       77.05       73.16      3.01 o 
   3   4   8      478.37      465.63      7.81 o 
   4   4   8      407.14      389.19      8.95 o 
   5   4   8      404.09      407.75     10.55 o 
   6   4   8        2.14        3.87      2.86 o 
   7   4   8       21.53       17.35      2.53 o 
  -7   5   8        2.87        3.99      2.96 o 
  -6   5   8       71.59       77.85      9.37 o 
  -5   5   8       42.44       44.95      8.07 o 
  -4   5   8       43.03       43.64      4.76 o 
  -3   5   8       15.63       15.74      3.40 o 
  -2   5   8       76.67       68.06      3.89 o 
  -1   5   8       40.82       44.40      2.95 o 
   0   5   8      225.41      257.54     11.83 o 
   1   5   8       76.55       76.84      5.15 o 
   2   5   8      163.75      145.28      4.91 o 
   3   5   8      893.12      919.54     12.74 o 
   4   5   8       31.58       32.28      3.09 o 
   5   5   8       56.37       56.14      4.79 o 
   6   5   8      619.77      635.59     13.68 o 
  -7   6   8       28.25       26.19      4.85 o 
  -6   6   8       19.31       16.67      7.87 o 
  -5   6   8       13.19       14.53      3.09 o 
  -4   6   8      335.36      320.51     10.25 o 
  -3   6   8       11.62       15.67      2.35 o 
  -2   6   8       12.99       20.46      2.97 o 
  -1   6   8        4.15        3.33      2.23 o 
   0   6   8        7.39        5.54      1.84 o 
   1   6   8       72.10       61.11      4.32 o 
   2   6   8       42.14       51.09      4.67 o 
   3   6   8      268.72      243.02      7.01 o 
   4   6   8      506.15      526.85     10.33 o 
   5   6   8      725.00      722.55     13.49 o 
   6   6   8       91.77      107.15      7.63 o 
  -6   7   8        8.59        3.07      2.88 o 
  -5   7   8        1.80        1.95      2.63 o 
  -4   7   8        1.25       -0.03      4.64 o 
  -3   7   8        7.85        6.66      1.81 o 
  -2   7   8      797.06      752.41     12.47 o 
  -1   7   8       70.90       66.89      4.61 o 
   0   7   8       38.22       30.67      3.19 o 
   1   7   8      593.47      579.96     11.09 o 
   2   7   8      596.40      577.77     11.40 o 
   3   7   8      246.63      258.03     10.18 o 
   4   7   8        2.24       -6.14      6.82 o 
   5   7   8      221.56      222.65     13.52 o 
   6   7   8       20.30       20.88      4.80 o 
  -6   8   8        8.85       14.51      2.50 o 
  -5   8   8        2.44       -0.32      3.20 o 
  -4   8   8        9.05        6.91      4.95 o 
  -3   8   8       12.33       16.88      4.40 o 
  -2   8   8     1758.01     1662.36     33.58 o 
  -1   8   8     1081.33     1040.41     18.94 o 
   0   8   8      806.87      771.89     16.28 o 
   1   8   8       96.94       83.87      5.65 o 
   2   8   8       69.79       68.27      5.02 o 
   3   8   8      325.47      349.87     13.06 o 
   4   8   8       14.59       21.21      4.06 o 
   5   8   8       28.87       31.52      4.98 o 
   6   8   8       11.72       10.21      2.46 o 
  -6   9   8      174.02      169.35      7.49 o 
  -5   9   8        4.80        1.67      2.53 o 
  -4   9   8      170.93      169.96     12.04 o 
  -3   9   8      107.98      110.82      6.77 o 
  -2   9   8       14.07       14.15      4.32 o 
  -1   9   8       79.32       82.68      5.37 o 
   0   9   8     2276.25     2307.75     22.34 o 
   1   9   8      348.56      348.48     11.34 o 
   2   9   8      195.02      170.30      8.41 o 
   3   9   8       77.13       59.27      5.81 o 
   4   9   8        6.07        7.33      2.24 o 
   5   9   8       25.63       24.12      4.16 o 
  -5  10   8      219.09      227.23     10.18 o 
  -4  10   8      445.86      461.68     16.76 o 
  -3  10   8      145.91      149.18     10.75 o 
  -2  10   8       67.29       70.84      6.19 o 
  -1  10   8        6.77        3.28      1.96 o 
   0  10   8        2.67        0.24      1.45 o 
   1  10   8        0.03        0.43      1.94 o 
   2  10   8        7.93        3.75      4.59 o 
   3  10   8        4.09        4.85      7.49 o 
   4  10   8      125.58      117.04      9.61 o 
  -5  11   8        4.23        2.13      1.57 o 
  -4  11   8      118.30      131.54      5.89 o 
  -3  11   8        1.07        1.21      3.79 o 
  -2  11   8       74.02       70.55      5.92 o 
  -1  11   8      401.26      365.98      7.73 o 
   0  11   8        6.59        6.13      3.33 o 
   1  11   8       23.90       27.31      4.31 o 
   2  11   8        3.13        4.14      2.19 o 
   3  11   8      421.26      464.98     14.17 o 
   4  11   8       27.80       37.82      4.23 o 
  -4  12   8      122.23      112.72      6.59 o 
  -3  12   8       32.22       27.20      4.03 o 
  -2  12   8        0.94       -1.09      2.20 o 
  -1  12   8       30.14       19.41     17.02 o 
   0  12   8       17.63       23.09      4.18 o 
   1  12   8        3.56        2.32      2.11 o 
   2  12   8        0.28       -1.00      1.61 o 
   3  12   8        1.59       -0.63      1.60 o 
  -2  13   8       44.50        2.28      1.74 o 
  -1  13   8        7.62        1.65      2.76 o 
   0  13   8      166.37      190.86      8.59 o 
   1  13   8       44.37       40.23      2.88 o 
   2  13   8      148.26      178.42      7.20 o 
  -7   1   9      100.31      104.06      7.16 o 
  -6   1   9        1.23        1.18      2.04 o 
  -5   1   9      131.63      134.41      4.65 o 
  -4   1   9       98.98      105.84      5.38 o 
  -3   1   9       24.55       31.59      3.41 o 
  -2   1   9      395.88      423.85     11.68 o 
  -1   1   9      244.45      284.14      8.75 o 
   0   1   9      275.28      339.10      8.69 o 
   1   1   9      504.95      546.63     10.48 o 
   2   1   9        0.02       -0.25      1.85 o 
   3   1   9      149.87      168.77      6.15 o 
   4   1   9       21.97       23.08      4.02 o 
   5   1   9      904.76      915.07     21.08 o 
   6   1   9     1348.14      859.31    684.03 o 
   7   1   9        5.27        4.64      2.70 o 
  -7   2   9        1.52        6.77      5.23 o 
  -6   2   9       10.76       18.28      5.58 o 
  -5   2   9        0.23        2.89      2.46 o 
  -4   2   9       22.64       19.33      2.43 o 
  -3   2   9      408.86      453.18     12.16 o 
  -2   2   9      119.89      119.57     11.20 o 
  -1   2   9      400.07      435.13     15.30 o 
   0   2   9     1270.64     1350.75     25.48 o 
   1   2   9      418.26      397.02     10.13 o 
   2   2   9      828.18      774.97     11.37 o 
   3   2   9      565.98      611.38      9.72 o 
   4   2   9        0.21        0.15      2.41 o 
   5   2   9      285.45      293.15      9.07 o 
   6   2   9      915.15      925.98     16.64 o 
   7   2   9        0.21        2.89      2.86 o 
  -7   3   9      189.72      187.83     10.13 o 
  -6   3   9       31.84       32.59      7.56 o 
  -5   3   9      397.16      420.38     11.22 o 
  -4   3   9       23.74       23.44      3.68 o 
  -3   3   9        7.79       13.74      4.15 o 
  -2   3   9      437.00      413.66      9.52 o 
  -1   3   9      957.44     1028.66     23.80 o 
   0   3   9      310.68      292.97     12.74 o 
   1   3   9       26.64       34.74      3.96 o 
   2   3   9       33.83       44.35      2.95 o 
   3   3   9       22.18       22.57      2.68 o 
   4   3   9      415.75      395.21      8.77 o 
   5   3   9       97.95       87.81      5.61 o 
   6   3   9       12.86       15.30      3.34 o 
   7   3   9       13.67       19.89      4.16 o 
  -7   4   9        0.01        1.73      3.97 o 
  -6   4   9       49.51       59.22      9.43 o 
  -5   4   9       41.51       42.04      9.18 o 
  -4   4   9      196.93      194.20      8.30 o 
  -3   4   9        9.34       11.48      2.24 o 
  -2   4   9      540.00      578.20     11.84 o 
  -1   4   9      513.36      491.03     14.80 o 
   0   4   9      213.68      206.55      6.56 o 
   1   4   9       59.45       56.33      3.50 o 
   2   4   9        7.07        7.89      2.21 o 
   3   4   9        1.29        0.48      1.42 o 
   4   4   9      120.74      120.73      5.52 o 
   5   4   9       18.41       18.13      3.05 o 
   6   4   9      359.61      357.48     10.22 o 
  -7   5   9       10.11       12.79      3.61 o 
  -6   5   9       11.18       11.48      5.28 o 
  -5   5   9       16.36       24.19      4.67 o 
  -4   5   9      116.26      108.54      6.28 o 
  -3   5   9      267.91      278.83      8.03 o 
  -2   5   9       79.53       73.66      3.41 o 
  -1   5   9      631.87      672.67      9.74 o 
   0   5   9      527.08      538.91      8.83 o 
   1   5   9       12.97        8.38      2.00 o 
   2   5   9     1054.46     1062.80     12.88 o 
   3   5   9      238.73      248.69      8.27 o 
   4   5   9      613.67      617.51     11.22 o 
   5   5   9      888.85      912.36     28.97 o 
   6   5   9        0.26       -0.03      1.73 o 
  -7   6   9       10.60        7.39      1.96 o 
  -6   6   9        2.64        0.48      2.71 o 
  -5   6   9        9.77        6.50      3.68 o 
  -4   6   9      261.89      269.29      9.05 o 
  -3   6   9      108.67      109.23      5.06 o 
  -2   6   9        1.90       -2.22      2.22 o 
  -1   6   9      245.75      237.46      6.13 o 
   0   6   9      355.48      331.93      8.43 o 
   1   6   9      472.84      490.91     10.28 o 
   2   6   9        2.16        1.19      2.02 o 
   3   6   9       64.24       75.85      7.16 o 
   4   6   9      221.02      211.88      9.71 o 
   5   6   9        3.62        8.42      4.99 o 
   6   6   9      156.78      135.54      8.58 o 
  -6   7   9      125.73      118.21      8.02 o 
  -5   7   9        0.00       -0.94      4.75 o 
  -4   7   9      121.16      130.89     11.79 o 
  -3   7   9        8.61       11.42      3.83 o 
  -2   7   9      930.53      910.99     14.23 o 
  -1   7   9        1.11       -0.77      2.67 o 
   0   7   9      439.39      409.66      9.80 o 
   1   7   9        1.78        5.36      3.71 o 
   2   7   9      103.85      121.30      5.59 o 
   3   7   9     1040.86     1039.10     20.53 o 
   4   7   9      766.37      805.20     25.10 o 
   5   7   9       19.02       11.11      4.47 o 
   6   7   9       16.32       12.59      4.30 o 
  -6   8   9       21.47       14.02      2.94 o 
  -5   8   9       74.23       72.30      5.64 o 
  -4   8   9      352.76      363.04     11.45 o 
  -3   8   9      115.73      120.81      7.04 o 
  -2   8   9      196.88      202.06     12.33 o 
  -1   8   9      217.03      191.60      9.35 o 
   0   8   9      130.25      106.65      9.74 o 
   1   8   9      715.25      688.20     12.84 o 
   2   8   9      322.09      326.29      9.02 o 
   3   8   9       12.61       13.30      3.15 o 
   4   8   9        0.01        2.76      3.92 o 
   5   8   9       36.63       30.69      4.02 o 
  -5   9   9       84.23       79.36      6.99 o 
  -4   9   9        2.83        6.31      5.82 o 
  -3   9   9       65.03       63.55      5.72 o 
  -2   9   9       87.62       92.62      8.11 o 
  -1   9   9     2631.42     2582.92     24.67 o 
   0   9   9      659.47      640.13     11.99 o 
   1   9   9       69.76       50.06      8.13 o 
   2   9   9        1.17        0.06      3.70 o 
   3   9   9       15.72       19.33      6.00 o 
   4   9   9       74.07       65.22      6.52 o 
   5   9   9       18.03       11.80      2.26 o 
  -5  10   9        2.80       -0.08      3.46 o 
  -4  10   9       93.63       91.66      8.72 o 
  -3  10   9      405.11      388.18     16.89 o 
  -2  10   9      829.33      825.74     18.78 o 
  -1  10   9      119.16      133.07      5.95 o 
   0  10   9       35.87       28.33      3.09 o 
   1  10   9      151.45      147.09      7.70 o 
   2  10   9       15.88        6.92      6.83 o 
   3  10   9      118.00      106.93      6.16 o 
   4  10   9       12.34       18.98      4.86 o 
  -4  11   9       52.79       49.11      3.78 o 
  -3  11   9      524.74      573.16     12.54 o 
  -2  11   9       59.95       54.72      3.63 o 
  -1  11   9       32.95       33.66      3.15 o 
   0  11   9       23.73       24.42      4.54 o 
   1  11   9        0.41        3.26      2.64 o 
   2  11   9       43.76       57.56      4.90 o 
   3  11   9        0.69        3.62      1.78 o 
   4  11   9        0.01        3.06      1.90 o 
  -3  12   9        1.83       -3.34      3.34 o 
  -2  12   9      138.05      141.18      5.51 o 
  -1  12   9       19.39       14.11      4.04 o 
   0  12   9       10.00       10.16      4.50 o 
   1  12   9      197.83      218.59      7.33 o 
   2  12   9       69.74       70.10      6.14 o 
   3  12   9      212.85      250.93      7.76 o 
   0  13   9        0.46        0.25      1.93 o 
   1  13   9      117.62      126.84      5.86 o 
  -7   0  10       40.61       -0.11      3.12 o 
  -6   0  10        3.83        2.32      3.83 o 
  -5   0  10      175.77      178.97     13.58 o 
  -4   0  10        0.80       -1.68      2.98 o 
  -3   0  10        6.02       10.81      3.79 o 
  -2   0  10      657.39      851.86     23.76 o 
  -1   0  10      441.23      416.38     15.48 o 
   0   0  10       42.40       61.76      6.77 o 
   1   0  10     3255.89     3307.91     38.97 o 
   2   0  10     1940.66     2018.05     24.37 o 
   3   0  10      587.12      605.10     19.02 o 
   4   0  10      112.18      106.25      7.85 o 
   5   0  10      833.47      815.92     16.07 o 
   6   0  10      826.69      825.48     22.64 o 
   7   0  10       12.43       10.89      3.71 o 
  -7   1  10      143.32      140.61      8.25 o 
  -6   1  10       93.53       98.37      6.48 o 
  -5   1  10       68.89       70.23      3.76 o 
  -4   1  10      622.76      640.76     14.37 o 
  -3   1  10     1532.38     1716.28     47.29 o 
  -2   1  10       79.52       76.65      4.71 o 
  -1   1  10      121.97      109.16      5.99 o 
   0   1  10       93.85      102.00      5.27 o 
   1   1  10       37.67       38.72      2.90 o 
   2   1  10        2.18        2.31      1.42 o 
   3   1  10      160.73      155.40      5.07 o 
   4   1  10     1034.62      988.09     18.59 o 
   5   1  10        1.85        3.59      3.93 o 
   6   1  10      179.93      179.56     10.15 o 
   7   1  10       33.24       32.28      3.58 o 
  -7   2  10       10.70       12.06      3.40 o 
  -6   2  10        0.20        0.41      4.20 o 
  -5   2  10        0.01        1.55      2.79 o 
  -4   2  10       49.70       50.12      3.47 o 
  -3   2  10      807.46      855.72     16.75 o 
  -2   2  10      304.07      351.10     10.04 o 
  -1   2  10        0.57        1.74      2.13 o 
   0   2  10       15.58       14.07      2.34 o 
   1   2  10        0.31       -0.63      0.85 o 
   2   2  10       53.61       54.50      3.73 o 
   3   2  10      215.29      218.24      7.51 o 
   4   2  10      368.51      345.33     11.72 o 
   5   2  10       15.23       12.65      3.38 o 
   6   2  10        6.15        3.88      3.02 o 
   7   2  10        0.20        0.23      3.14 o 
  -7   3  10        8.93        9.98      4.68 o 
  -6   3  10        5.40        5.29      4.12 o 
  -5   3  10       69.64       73.24      9.33 o 
  -4   3  10      156.29      160.99      6.37 o 
  -3   3  10      121.34      133.69     17.64 o 
  -2   3  10     1472.56     1558.02     17.45 o 
  -1   3  10      992.29     1066.86     19.79 o 
   0   3  10       25.32       22.69      2.92 o 
   1   3  10       39.24       33.04      3.26 o 
   2   3  10       72.69       72.26      3.87 o 
   3   3  10      428.09      411.66      8.54 o 
   4   3  10       17.02       13.99      2.92 o 
   5   3  10      390.89      389.16      9.17 o 
   6   3  10      287.67      282.67      8.91 o 
  -7   4  10       33.51       30.43      4.47 o 
  -6   4  10       50.67       43.92      7.82 o 
  -5   4  10      307.71      346.95     17.85 o 
  -4   4  10        5.99        0.75      2.82 o 
  -3   4  10      203.33      200.93      6.48 o 
  -2   4  10       43.42       35.30      2.88 o 
  -1   4  10      489.23      491.75     12.67 o 
   0   4  10        1.31        2.93      1.32 o 
   1   4  10       97.67      107.54      4.88 o 
   2   4  10     1069.49     1043.58     12.82 o 
   3   4  10     1418.14     1398.77     16.61 o 
   4   4  10      145.16      153.86      6.76 o 
   5   4  10        6.92       12.37      3.65 o 
   6   4  10       14.31       13.78      2.77 o 
  -7   5  10       10.18       10.45      2.37 o 
  -6   5  10        1.25        4.35      6.15 o 
  -5   5  10       10.97       14.03      5.70 o 
  -4   5  10       23.19       20.82      3.61 o 
  -3   5  10       87.28       77.18      4.62 o 
  -2   5  10      212.37      204.02      5.93 o 
  -1   5  10        7.80        6.93      1.94 o 
   0   5  10       22.72       23.38      3.02 o 
   1   5  10     1414.95     1392.92     17.54 o 
   2   5  10       82.04       95.05      5.51 o 
   3   5  10      165.78      172.22      5.94 o 
   4   5  10      940.98      886.35     18.68 o 
   5   5  10       56.06       47.11      5.48 o 
   6   5  10      123.19      106.16      7.34 o 
  -6   6  10      126.46      122.80      8.08 o 
  -5   6  10        0.21        2.95      3.57 o 
  -4   6  10      218.94      217.05     15.23 o 
  -3   6  10        0.27        2.96      2.47 o 
  -2   6  10        1.62       -0.19      2.06 o 
  -1   6  10        0.38       -1.06      1.15 o 
   0   6  10       53.66       51.28      4.13 o 
   1   6  10        3.17        4.31      2.95 o 
   2   6  10      333.16      355.47     10.33 o 
   3   6  10     1192.23     1135.69     21.53 o 
   4   6  10       48.58       46.44      6.56 o 
   5   6  10      142.03      128.19     10.62 o 
   6   6  10       19.69       18.41      3.46 o 
  -6   7  10        0.16        1.00      3.79 o 
  -5   7  10        7.25        5.07      3.92 o 
  -4   7  10      409.87      404.34     17.25 o 
  -3   7  10      185.22      182.66     10.11 o 
  -2   7  10        3.16        2.27      3.20 o 
  -1   7  10      230.26      226.25      6.61 o 
   0   7  10      223.11      230.97      7.64 o 
   1   7  10      205.63      193.70      7.41 o 
   2   7  10       96.63      108.56      5.47 o 
   3   7  10       11.15       15.25      6.44 o 
   4   7  10        0.31       -3.72      3.72 o 
   5   7  10       71.65       55.20      7.20 o 
   6   7  10        0.74        4.94      1.65 o 
  -5   8  10       13.40        9.41      2.98 o 
  -4   8  10      500.64      517.10     13.33 o 
  -3   8  10      674.67      675.90     30.74 o 
  -2   8  10     1152.91     1128.63     27.42 o 
  -1   8  10        9.69       10.76      4.37 o 
   0   8  10      168.25      172.93      7.08 o 
   1   8  10      454.47      495.85     11.30 o 
   2   8  10       18.42       24.01      6.26 o 
   3   8  10      136.63      134.03     10.48 o 
   4   8  10       46.87       53.42      6.78 o 
   5   8  10        0.78        3.47      2.87 o 
  -5   9  10       24.91       18.71      3.41 o 
  -4   9  10       22.48       18.45      5.12 o 
  -3   9  10       18.03       10.67      5.97 o 
  -2   9  10      717.57      704.17     15.88 o 
  -1   9  10      445.86      471.60     12.84 o 
   0   9  10      132.86      121.59      5.70 o 
   1   9  10       94.20       80.50      5.60 o 
   2   9  10       32.04       29.37      3.57 o 
   3   9  10       82.64       67.84      7.13 o 
   4   9  10       67.67       74.81      6.70 o 
   5   9  10       21.24       18.84      3.10 o 
  -5  10  10       75.41       73.43      5.50 o 
  -4  10  10       13.02       13.73      4.77 o 
  -3  10  10       89.88       86.42      8.82 o 
  -2  10  10       77.51       76.99      5.44 o 
  -1  10  10       63.86       65.82      4.12 o 
   0  10  10       57.86       49.78      3.93 o 
   1  10  10       77.43       62.55      5.27 o 
   2  10  10       39.41       36.61      5.93 o 
   3  10  10       51.74       46.34      7.45 o 
   4  10  10       15.41       11.99      2.15 o 
  -4  11  10       33.76       36.05      2.93 o 
  -3  11  10      235.94      226.22      7.60 o 
  -2  11  10        0.51       -1.39      1.57 o 
  -1  11  10       31.98       32.70      3.45 o 
   0  11  10        0.61       -0.88      2.81 o 
   1  11  10      437.33      498.31     11.82 o 
   2  11  10      139.61      161.32      6.15 o 
   3  11  10      169.12      209.76      8.49 o 
  -3  12  10        0.31        4.16      2.59 o 
  -2  12  10       17.46       -0.87      2.00 o 
  -1  12  10        9.11       10.94      3.90 o 
   0  12  10       12.27       17.31      4.90 o 
   1  12  10       53.09       50.38      5.43 o 
   2  12  10        5.73        5.44      1.82 o 
   0  13  10       57.63       61.34      4.78 o 
  -7   1  11        5.25        4.82      2.24 o 
  -6   1  11        4.98        6.21      1.72 o 
  -5   1  11        9.31        8.97      6.11 o 
  -4   1  11       62.79       69.54      4.84 o 
  -3   1  11        3.50        8.81      3.44 o 
  -2   1  11      432.87      492.94     15.57 o 
  -1   1  11      485.75      522.26      8.23 o 
   0   1  11      336.42      367.01      6.07 o 
   1   1  11        2.12        3.21      1.28 o 
   2   1  11       51.16       48.29      3.09 o 
   3   1  11     2292.85     2387.64     21.98 o 
   4   1  11     2242.04     2189.09     22.15 o 
   5   1  11       21.43       26.10      4.11 o 
   6   1  11        8.86        5.87      2.78 o 
  -7   2  11        4.59        6.21      3.24 o 
  -6   2  11        0.78       -0.57      5.41 o 
  -5   2  11      225.60      240.21      8.98 o 
  -4   2  11        3.91        5.40      1.92 o 
  -3   2  11      177.03      190.90      8.72 o 
  -2   2  11      454.78      450.77     14.13 o 
  -1   2  11       97.99       94.96      3.72 o 
   0   2  11      676.96      683.33     11.10 o 
   1   2  11      875.26      909.46     17.20 o 
   2   2  11      155.57      153.57      4.99 o 
   3   2  11       66.80       59.78      3.82 o 
   4   2  11      461.67      464.73     13.12 o 
   5   2  11        9.23       13.59      2.70 o 
   6   2  11       16.91       12.29      3.22 o 
  -7   3  11       97.16       89.57      5.62 o 
  -6   3  11        2.25        3.28      3.74 o 
  -5   3  11        0.34       -0.79      7.35 o 
  -4   3  11       26.48       20.13      2.85 o 
  -3   3  11      357.75      336.58     14.13 o 
  -2   3  11      377.52      359.34     12.82 o 
  -1   3  11       24.65       24.34      3.02 o 
   0   3  11       43.58       40.15      2.78 o 
   1   3  11       73.88       73.76      4.73 o 
   2   3  11      338.75      343.65      7.65 o 
   3   3  11        3.16        1.44      1.91 o 
   4   3  11      258.33      248.06      8.20 o 
   5   3  11       43.91       44.04      6.99 o 
   6   3  11       86.05       79.26      6.97 o 
  -7   4  11        5.42        8.09      2.10 o 
  -6   4  11       18.94       14.09      5.33 o 
  -5   4  11        0.46        2.46      5.42 o 
  -4   4  11      599.69      580.16     16.42 o 
  -3   4  11      501.10      457.09     12.30 o 
  -2   4  11       23.41       19.99      2.81 o 
  -1   4  11        9.27        9.66      1.85 o 
   0   4  11      219.27      238.56      7.63 o 
   1   4  11       44.69       39.43      3.38 o 
   2   4  11       18.14       21.45      3.00 o 
   3   4  11        7.48        8.80      3.05 o 
   4   4  11      235.45      231.65      7.71 o 
   5   4  11       52.43       61.98      5.09 o 
   6   4  11      151.82      152.67      7.91 o 
  -6   5  11       45.14       40.67      7.10 o 
  -5   5  11      150.64      127.60     11.03 o 
  -4   5  11       11.99        6.25      6.30 o 
  -3   5  11        7.25        5.33      2.47 o 
  -2   5  11      372.91      348.27      7.81 o 
  -1   5  11       16.96       10.16      2.70 o 
   0   5  11     1253.96     1296.53     21.94 o 
   1   5  11       14.56       15.85      2.45 o 
   2   5  11      229.55      236.47      8.14 o 
   3   5  11      828.10      822.91     17.17 o 
   4   5  11       33.94       26.92      5.07 o 
   5   5  11       27.75       39.15      7.24 o 
   6   5  11      106.51       99.00      6.42 o 
  -6   6  11        0.67        0.23      3.77 o 
  -5   6  11       79.84       80.72      8.56 o 
  -4   6  11       37.73       35.45      8.69 o 
  -3   6  11      322.69      297.79      7.98 o 
  -2   6  11       55.92       49.65      3.87 o 
  -1   6  11      316.78      326.23      8.94 o 
   0   6  11      116.01      120.16      6.37 o 
   1   6  11      559.01      580.34     13.54 o 
   2   6  11      960.95      908.15     15.38 o 
   3   6  11        0.08        1.94      5.28 o 
   4   6  11      309.01      295.32     15.50 o 
   5   6  11       19.43       17.81      5.76 o 
   6   6  11       20.75       20.03      2.84 o 
  -6   7  11      155.33      145.60      7.32 o 
  -5   7  11       12.72       16.54      2.94 o 
  -4   7  11      307.60      306.85     15.37 o 
  -3   7  11       54.48       60.83      5.40 o 
  -2   7  11      200.58      192.54     11.67 o 
  -1   7  11      177.85      178.86      7.24 o 
   0   7  11        3.76        2.79      1.96 o 
   1   7  11      993.84      939.83     16.95 o 
   2   7  11      569.88      557.11     22.13 o 
   3   7  11       37.04       19.26      4.63 o 
   4   7  11      198.64      182.30     12.31 o 
   5   7  11       17.08       16.21      3.86 o 
  -5   8  11       87.46       78.47      4.81 o 
  -4   8  11      143.68      153.49      7.45 o 
  -3   8  11      508.90      498.47     18.97 o 
  -2   8  11       64.77       58.75      4.48 o 
  -1   8  11      220.56      221.38     12.94 o 
   0   8  11      428.61      466.64     12.24 o 
   1   8  11      187.72      167.45      8.78 o 
   2   8  11      125.96      134.75      7.90 o 
   3   8  11       58.69       54.95      7.25 o 
   4   8  11      146.43      162.86     10.28 o 
   5   8  11       15.05       13.70      4.52 o 
  -5   9  11       38.07       28.62      2.95 o 
  -4   9  11       38.92       37.53      6.37 o 
  -3   9  11      753.00      768.35     22.76 o 
  -2   9  11      387.30      383.16     11.22 o 
  -1   9  11      266.58      250.25     12.80 o 
   0   9  11      149.30      142.18      5.78 o 
   1   9  11       81.17       83.66      5.97 o 
   2   9  11       90.23      101.60      5.72 o 
   3   9  11        3.85        5.11      6.07 o 
   4   9  11       22.27       30.11      4.61 o 
  -4  10  11      340.97      359.35     12.20 o 
  -3  10  11      316.27      335.72     13.88 o 
  -2  10  11       84.16       78.95      5.55 o 
  -1  10  11      104.11      115.42      6.52 o 
   0  10  11        3.98        1.19      4.48 o 
   1  10  11       66.13       61.92      4.72 o 
   2  10  11        2.18        8.79      4.24 o 
   3  10  11       20.18       19.65      4.66 o 
  -3  11  11       12.80       17.28      2.95 o 
  -2  11  11        0.83        0.66      1.94 o 
  -1  11  11       28.76       35.38      3.20 o 
   0  11  11       21.30       21.37      4.42 o 
   1  11  11       15.46       19.44      3.24 o 
   2  11  11       17.93       18.51      3.90 o 
   3  11  11      141.70      164.88      6.93 o 
  -1  12  11       43.72       50.24      4.33 o 
   0  12  11        9.59        8.36      3.55 o 
   1  12  11      184.38      230.52      9.17 o 
   2  12  11       58.64       76.60      4.37 o 
  -6   0  12      118.32      126.78      8.30 o 
  -5   0  12      239.30      300.02     14.25 o 
  -4   0  12      133.70      161.95     10.77 o 
  -3   0  12        1.62        0.66      9.43 o 
  -2   0  12       55.07       43.05      6.40 o 
  -1   0  12     1270.15     1426.23     25.06 o 
   0   0  12      617.38      637.77     11.92 o 
   1   0  12     1402.18     1413.76     17.55 o 
   2   0  12      892.18      852.96     16.28 o 
   3   0  12      921.22      880.98     25.16 o 
   4   0  12     2609.21     2638.42     41.87 o 
   5   0  12        3.89        8.45      4.41 o 
   6   0  12        6.25        6.83      1.43 o 
  -6   1  12      133.14       89.40     61.80 o 
  -5   1  12      310.84      322.02     10.46 o 
  -4   1  12        1.61        2.08      2.16 o 
  -3   1  12       62.32       67.57      7.07 o 
  -2   1  12       11.91       10.51      5.44 o 
  -1   1  12      344.45      347.89      7.20 o 
   0   1  12      153.60      142.91      4.23 o 
   1   1  12        7.30        9.35      1.72 o 
   2   1  12     1073.52     1066.06     13.66 o 
   3   1  12       23.43       25.95      2.85 o 
   4   1  12       50.70       57.63      5.08 o 
   5   1  12       14.78       18.16      2.84 o 
   6   1  12        5.25        3.12      1.83 o 
  -7   2  12        3.05        3.46      3.37 o 
  -6   2  12      115.27      105.70      8.70 o 
  -5   2  12      154.64      159.82      9.33 o 
  -4   2  12      343.55      354.52     10.50 o 
  -3   2  12       36.63       46.73      6.25 o 
  -2   2  12        0.01        1.85      6.38 o 
  -1   2  12        3.91        2.09      2.00 o 
   0   2  12      111.09      109.65      4.28 o 
   1   2  12      383.36      376.54      8.17 o 
   2   2  12       29.08       24.54      2.73 o 
   3   2  12        5.57        4.54      2.17 o 
   4   2  12        5.40        4.40      2.77 o 
   5   2  12       43.27       43.37      3.37 o 
   6   2  12      128.04      110.65      4.93 o 
  -7   3  12       24.62       25.31      3.63 o 
  -6   3  12        0.30        0.20      4.13 o 
  -5   3  12        2.36        0.03      5.95 o 
  -4   3  12      339.60      341.53      9.86 o 
  -3   3  12       90.41      110.19     12.97 o 
  -2   3  12       21.94       20.15      4.53 o 
  -1   3  12        0.74       -2.00      3.01 o 
   0   3  12       14.47       13.46      2.12 o 
   1   3  12        1.26        3.86      2.30 o 
   2   3  12      255.13      237.68      8.02 o 
   3   3  12      397.59      386.02      8.61 o 
   4   3  12      612.80      603.98     12.56 o 
   5   3  12      198.30      204.10      8.20 o 
   6   3  12        1.26       -2.67      4.75 o 
  -6   4  12        3.97        6.83      2.85 o 
  -5   4  12       78.31       74.05      8.36 o 
  -4   4  12       41.74       40.39      8.67 o 
  -3   4  12      194.51      148.68      9.77 o 
  -2   4  12        0.01        2.17      3.93 o 
  -1   4  12       20.34       15.36      2.45 o 
   0   4  12      868.49      881.30     12.51 o 
   1   4  12     1736.87     1721.34     21.05 o 
   2   4  12      270.07      272.19      8.69 o 
   3   4  12      207.34      204.81      9.45 o 
   4   4  12      282.20      286.35      9.26 o 
   5   4  12        0.20        0.68      2.70 o 
   6   4  12      200.04      179.12      7.30 o 
  -6   5  12        0.26        5.03      1.84 o 
  -5   5  12      123.40      135.94     10.04 o 
  -4   5  12      161.52      151.93     12.17 o 
  -3   5  12        1.88       14.42      5.73 o 
  -2   5  12        0.12        2.11      2.02 o 
  -1   5  12      725.40      733.29     12.89 o 
   0   5  12        6.51       13.13      4.15 o 
   1   5  12      158.20      160.93      6.61 o 
   2   5  12      842.17      733.84     14.61 o 
   3   5  12       67.38       45.56      5.88 o 
   4   5  12      123.36      113.41      9.41 o 
   5   5  12      129.98      141.08      9.77 o 
  -6   6  12      190.98      193.04      8.66 o 
  -5   6  12        0.13        6.32      5.09 o 
  -4   6  12       22.76       25.89      8.11 o 
  -3   6  12        1.72        0.83      3.04 o 
  -2   6  12       31.94       24.35      4.89 o 
  -1   6  12       50.83       56.39      4.32 o 
   0   6  12       22.76       26.46      4.97 o 
   1   6  12      729.69      673.68     30.37 o 
   2   6  12        0.33       -1.43      6.72 o 
   3   6  12      254.68      233.58     14.98 o 
   4   6  12       59.88       53.19      6.72 o 
   5   6  12       10.88        7.50      5.06 o 
  -5   7  12      266.32      268.48     14.31 o 
  -4   7  12      100.26       89.91      8.87 o 
  -3   7  12       35.04       36.06      7.75 o 
  -2   7  12        1.12        7.73      4.90 o 
  -1   7  12       52.87       41.66      4.31 o 
   0   7  12      154.55      180.98      9.27 o 
   1   7  12      142.30      132.01     12.04 o 
   2   7  12       13.77       20.87      6.27 o 
   3   7  12       52.42       49.54      8.39 o 
   4   7  12       11.57       11.19      5.33 o 
   5   7  12      167.04      178.68      9.06 o 
  -5   8  12      313.28      272.10     24.28 o 
  -4   8  12      673.32      686.67     32.77 o 
  -3   8  12       44.96       46.77      7.36 o 
  -2   8  12      122.66      121.51      6.64 o 
  -1   8  12      376.09      377.04     16.23 o 
   0   8  12       11.01       11.06      6.56 o 
   1   8  12      151.90      153.42     11.42 o 
   2   8  12       29.74       27.12      4.81 o 
   3   8  12        0.81       -1.13      3.58 o 
   4   8  12        4.96        4.31      3.70 o 
  -4   9  12       58.49       62.28      6.25 o 
  -3   9  12      200.98      196.52     12.08 o 
  -2   9  12       69.75       62.77      5.22 o 
  -1   9  12       37.07       33.31      8.66 o 
   0   9  12       32.09       22.74      3.28 o 
   1   9  12      108.51       99.61      6.64 o 
   2   9  12       31.37       30.35      5.34 o 
   3   9  12       75.77       78.07      6.62 o 
   4   9  12       53.35       59.95      4.92 o 
  -4  10  12       59.96       60.87      6.82 o 
  -3  10  12      239.01      260.76     11.48 o 
  -2  10  12       27.66       29.53      3.53 o 
  -1  10  12      204.72      191.75      7.40 o 
   0  10  12       32.49       40.44      6.52 o 
   1  10  12        0.29        3.08      3.68 o 
   2  10  12        3.50        4.31      3.46 o 
   3  10  12       52.68       56.95      5.12 o 
  -3  11  12        0.24        0.90      3.40 o 
  -2  11  12        7.01        4.65      3.60 o 
  -1  11  12      145.13      129.84     80.90 o 
   0  11  12      127.65      160.08      9.09 o 
   1  11  12      141.14      168.23      8.74 o 
   2  11  12      443.68      584.41     14.26 o 
  -1  12  12      140.75      147.52      6.92 o 
   0  12  12        1.89       -0.46      2.25 o 
   1  12  12       99.63      117.93      5.74 o 
  -6   1  13        8.90        8.65      2.84 o 
  -5   1  13        0.67        3.83      2.59 o 
  -4   1  13      288.34      320.21     10.45 o 
  -3   1  13      198.77      200.69     10.75 o 
  -2   1  13      399.52      395.07     14.53 o 
  -1   1  13       55.05       55.47      4.60 o 
   0   1  13      202.23      215.25      5.94 o 
   1   1  13     2468.14     2541.99     17.84 o 
   2   1  13     2517.39     2457.58     21.43 o 
   3   1  13       21.56       25.41      4.80 o 
   4   1  13        1.39        2.48      2.20 o 
   5   1  13      435.76      412.19      8.83 o 
   6   1  13       31.69       25.35      4.02 o 
  -6   2  13        4.27        2.31      3.88 o 
  -5   2  13       26.81       31.69      7.84 o 
  -4   2  13       21.02       20.07      3.15 o 
  -3   2  13        1.58        3.42      3.81 o 
  -2   2  13       11.77       12.64      3.19 o 
  -1   2  13      330.21      335.55      7.54 o 
   0   2  13      293.66      307.05      7.05 o 
   1   2  13      245.74      265.18      6.51 o 
   2   2  13      139.50      145.10      6.90 o 
   3   2  13       42.18       45.01      3.84 o 
   4   2  13      140.98      144.81      5.81 o 
   5   2  13        2.14        1.80      2.55 o 
   6   2  13        0.03        0.64      2.71 o 
  -6   3  13       22.07       22.33      4.62 o 
  -5   3  13       68.68       70.12      7.60 o 
  -4   3  13       96.39       89.55      7.63 o 
  -3   3  13       14.35       13.77      6.15 o 
  -2   3  13      177.19      185.87      9.72 o 
  -1   3  13      111.09      112.26      6.29 o 
   0   3  13       29.68       32.18      2.74 o 
   1   3  13        2.41        5.84      2.21 o 
   2   3  13      382.85      388.10     10.78 o 
   3   3  13      105.30      114.45      7.04 o 
   4   3  13       24.88       21.84      3.56 o 
   5   3  13       79.28       44.95     32.77 o 
   6   3  13       89.27       84.63      5.99 o 
  -6   4  13      330.67      329.91     12.47 o 
  -5   4  13      160.40      174.29     11.82 o 
  -4   4  13      132.65      128.68     10.55 o 
  -3   4  13        0.60        0.72      5.62 o 
  -2   4  13      357.16      345.36     12.49 o 
  -1   4  13       41.80       36.92      3.92 o 
   0   4  13       33.49       42.76      3.80 o 
   1   4  13        0.00       -0.98      0.98 o 
   2   4  13       21.70       19.93      3.54 o 
   3   4  13        4.34        6.55      3.21 o 
   4   4  13       74.41       67.66      4.94 o 
   5   4  13       64.73       59.15      6.89 o 
  -6   5  13       32.58       29.40      3.92 o 
  -5   5  13       60.22       60.67      8.79 o 
  -4   5  13       64.89       62.91      9.90 o 
  -3   5  13        6.84        7.89      3.83 o 
  -2   5  13      433.84      463.22     22.15 o 
  -1   5  13      130.08      124.56      5.55 o 
   0   5  13        0.01        2.54      1.66 o 
   1   5  13      837.32      774.82     15.25 o 
   2   5  13       19.58       10.65      3.44 o 
   3   5  13       75.21       87.70      8.18 o 
   4   5  13      275.50      282.86     14.24 o 
   5   5  13        3.39        4.89      3.67 o 
  -6   6  13       42.72       45.17      4.21 o 
  -5   6  13      218.95      218.57      7.53 o 
  -4   6  13       20.01       17.60      3.62 o 
  -3   6  13      123.84      117.38      7.40 o 
  -2   6  13      264.87      271.03     11.12 o 
  -1   6  13      633.31      632.09     12.66 o 
   0   6  13      990.20      976.15     20.56 o 
   1   6  13        3.33        3.17      5.34 o 
   2   6  13      366.56      343.05     18.21 o 
   3   6  13        5.57       16.52      6.83 o 
   4   6  13        0.73        1.34      2.89 o 
   5   6  13        0.34       -2.26      3.56 o 
  -5   7  13       93.99       95.74      4.62 o 
  -4   7  13      101.28       95.83      9.21 o 
  -3   7  13      207.89      201.91     11.51 o 
  -2   7  13      175.52      155.53      9.90 o 
  -1   7  13      310.97      314.23     11.33 o 
   0   7  13       61.34       64.50      6.02 o 
   1   7  13       82.28       62.96      7.66 o 
   2   7  13      577.33      520.85     21.82 o 
   3   7  13       87.87       77.82      8.16 o 
   4   7  13        1.21       -0.03      1.71 o 
   5   7  13        0.05        0.08      0.22 o 
  -5   8  13      213.22      211.80      7.70 o 
  -4   8  13       36.41       39.13      3.66 o 
  -3   8  13        2.53        3.02      2.85 o 
  -2   8  13       44.19       47.89      7.17 o 
  -1   8  13      475.37      443.60     12.68 o 
   0   8  13      303.95      305.55     10.48 o 
   1   8  13       80.06       70.31      8.65 o 
   2   8  13       26.82       37.73      6.48 o 
   3   8  13        5.43       10.16      4.49 o 
   4   8  13      111.59      115.38      7.15 o 
  -4   9  13      188.63      203.72      9.20 o 
  -3   9  13      214.40      202.65     10.58 o 
  -2   9  13      336.17      320.96      9.33 o 
  -1   9  13       45.53       37.34      5.22 o 
   0   9  13       17.96       27.65      5.78 o 
   1   9  13        0.68       -2.30      2.38 o 
   2   9  13        0.62       -3.24      5.68 o 
   3   9  13       11.19       10.63      4.70 o 
  -3  10  13       49.24       57.82      3.69 o 
  -2  10  13       12.39       12.10      3.88 o 
  -1  10  13        6.75        7.39      1.85 o 
   0  10  13        2.12       14.12      5.75 o 
   1  10  13        2.91       10.79      4.90 o 
   2  10  13       32.09       30.64      4.28 o 
   3  10  13       12.50       11.77      3.00 o 
  -2  11  13        6.45        8.35      2.76 o 
  -1  11  13       39.57       35.31      4.52 o 
   0  11  13       38.62       41.74      4.74 o 
   1  11  13      137.82      153.99      7.52 o 
   2  11  13       79.22       78.66      4.62 o 
  -6   0  14       65.96       -3.39      3.39 o 
  -5   0  14       30.29       32.29      5.13 o 
  -4   0  14        3.91        5.26      2.60 o 
  -3   0  14      117.62      134.20     12.95 o 
  -2   0  14       15.56       11.87      4.45 o 
  -1   0  14      904.67      920.62     19.82 o 
   0   0  14     1295.42     1280.52     23.00 o 
   1   0  14      576.68      571.83     14.23 o 
   2   0  14     3875.47     3968.52     40.90 o 
   3   0  14        3.67        7.51      3.03 o 
   4   0  14       10.41        9.56      4.41 o 
   5   0  14        5.81        0.34      1.90 o 
  -6   1  14        6.17        9.37      2.40 o 
  -5   1  14        0.19        0.74      1.32 o 
  -4   1  14        2.37        2.05      1.70 o 
  -3   1  14      222.46      217.54     11.88 o 
  -2   1  14       58.61       59.23      6.45 o 
  -1   1  14      359.47      368.14      9.07 o 
   0   1  14      449.17      452.95      8.74 o 
   1   1  14      111.98      115.56      5.06 o 
   2   1  14      146.82      135.03      5.93 o 
   3   1  14        9.10        8.44      1.90 o 
   4   1  14        1.76        1.24      2.87 o 
   5   1  14      108.11      101.61      5.85 o 
  -6   2  14      180.42      193.58      8.98 o 
  -5   2  14        8.36        5.31      4.57 o 
  -4   2  14       17.14       18.62      3.69 o 
  -3   2  14       66.92       69.17      7.91 o 
  -2   2  14      122.24      117.20      9.00 o 
  -1   2  14       40.67       42.49      4.18 o 
   0   2  14       68.03       73.55      3.88 o 
   1   2  14        9.41       12.14      2.22 o 
   2   2  14       23.94       24.52      3.34 o 
   3   2  14      188.00      173.07      9.44 o 
   4   2  14      148.64      137.24      7.07 o 
   5   2  14       53.79       45.08      3.70 o 
  -6   3  14       45.71       45.58      5.12 o 
  -5   3  14       19.14       11.70      5.20 o 
  -4   3  14        8.05        7.64      6.95 o 
  -3   3  14       17.35       20.81      4.59 o 
  -2   3  14       43.11       44.59      9.65 o 
  -1   3  14      172.08      173.43      7.54 o 
   0   3  14      286.04      283.47      6.98 o 
   1   3  14       93.33       93.96      4.98 o 
   2   3  14      398.69      391.52     10.85 o 
   3   3  14      217.99      224.48      9.61 o 
   4   3  14      106.68      111.49      6.43 o 
   5   3  14        6.51        6.06      2.53 o 
  -6   4  14        9.84        7.97      2.81 o 
  -5   4  14       37.18       40.17      8.01 o 
  -4   4  14       13.55       16.88      6.77 o 
  -3   4  14       50.83       39.52      6.28 o 
  -2   4  14      261.79      280.83     17.96 o 
  -1   4  14      864.21      886.24     16.01 o 
   0   4  14      185.91      174.73      7.26 o 
   1   4  14      438.71      421.28      9.45 o 
   2   4  14      998.23     1006.03     18.44 o 
   3   4  14       79.15       75.63      5.75 o 
   4   4  14      209.75      158.38     38.57 o 
   5   4  14       18.80       12.42      2.97 o 
  -6   5  14       80.63       75.83      5.44 o 
  -5   5  14        3.98       -1.61      2.24 o 
  -4   5  14        2.83       -1.05      4.18 o 
  -3   5  14      161.87      166.98      8.56 o 
  -2   5  14       28.13       32.55      8.28 o 
  -1   5  14       37.43       26.70      5.04 o 
   0   5  14      494.75      462.86     10.53 o 
   1   5  14       66.32       44.89      6.67 o 
   2   5  14       18.50       20.78      4.11 o 
   3   5  14      263.37      278.98     15.09 o 
   4   5  14       31.81       37.99      5.60 o 
   5   5  14       15.93       12.59      2.67 o 
  -5   6  14        3.72        1.74      2.04 o 
  -4   6  14        5.07       11.70      4.86 o 
  -3   6  14       62.24       65.34      5.22 o 
  -2   6  14        0.87       -0.01      2.29 o 
  -1   6  14      134.32      131.41      6.64 o 
   0   6  14       47.95       41.00      7.49 o 
   1   6  14      283.89      276.61     16.20 o 
   2   6  14       47.13       32.95      4.13 o 
   3   6  14       34.66       26.41      3.67 o 
   4   6  14        0.80        1.80      2.64 o 
  -5   7  14       21.69       14.98      2.36 o 
  -4   7  14        7.95        4.53      3.39 o 
  -3   7  14        0.01        5.04      3.53 o 
  -2   7  14       24.60       28.40      3.12 o 
  -1   7  14      274.74      269.06      9.55 o 
   0   7  14        7.52        7.18      2.23 o 
   1   7  14        0.92        1.52      2.30 o 
   2   7  14       31.43       34.10      6.17 o 
   3   7  14      125.25      139.97      6.88 o 
   4   7  14       68.05       75.05     12.18 o 
  -4   8  14       19.00       17.99      2.43 o 
  -3   8  14      234.41      230.19     10.95 o 
  -2   8  14        0.89        3.66      3.31 o 
  -1   8  14       39.24       32.43      4.42 o 
   0   8  14        4.45       10.81      9.02 o 
   1   8  14        4.15        2.21      2.01 o 
   2   8  14        7.55        0.81      5.13 o 
   3   8  14       90.74      116.66      7.83 o 
  -4   9  14       55.55       51.83      4.78 o 
  -3   9  14        9.85        5.75      3.44 o 
  -2   9  14        1.88        5.21      2.73 o 
  -1   9  14       30.42       24.46      3.10 o 
   0   9  14       29.27       30.89      5.15 o 
   1   9  14       38.09       32.05      4.53 o 
   2   9  14       12.61       16.21      2.52 o 
   3   9  14       63.92       73.80      6.95 o 
  -3  10  14      149.42      150.26      6.43 o 
  -2  10  14      112.02      116.70      6.55 o 
  -1  10  14       64.34       51.42     35.45 o 
   0  10  14       51.98       71.98      5.45 o 
   1  10  14        1.34        1.64      2.71 o 
   2  10  14       18.64       25.35      2.76 o 
   0  11  14      304.93      369.99      9.99 o 
  -6   1  15       93.58       92.80      5.06 o 
  -5   1  15       57.15       38.92     31.03 o 
  -4   1  15      111.62      105.68      8.99 o 
  -3   1  15       41.28       50.59      6.31 o 
  -2   1  15      287.33      295.63     13.05 o 
  -1   1  15     1014.54     1000.47     17.35 o 
   0   1  15     2126.53     2191.44     21.74 o 
   1   1  15        1.22        1.77      2.13 o 
   2   1  15       73.51       78.79      4.45 o 
   3   1  15      381.69      367.66     10.16 o 
   4   1  15       24.94       16.65      4.58 o 
   5   1  15       16.66       14.10      2.42 o 
  -6   2  15        0.90        4.91      2.30 o 
  -5   2  15        6.04        3.80      5.05 o 
  -4   2  15       70.27       54.63     12.78 o 
  -3   2  15       29.32       24.66      5.78 o 
  -2   2  15       59.96       66.89      6.43 o 
  -1   2  15      928.10      947.74     16.39 o 
   0   2  15        2.10        2.23      2.09 o 
   1   2  15       20.15       18.13      3.62 o 
   2   2  15      127.85      128.63      6.85 o 
   3   2  15       77.78       87.02      5.19 o 
   4   2  15       54.37       51.96      3.98 o 
   5   2  15       75.75       71.61      6.07 o 
  -6   3  15        0.48       -2.42      2.42 o 
  -5   3  15        4.77        2.16      3.75 o 
  -4   3  15      111.87      119.46      9.51 o 
  -3   3  15       74.35       80.33      9.97 o 
  -2   3  15        2.28        0.40      3.01 o 
  -1   3  15       35.33       37.65      5.09 o 
   0   3  15      223.83      238.39      6.37 o 
   1   3  15      135.47      148.11      7.65 o 
   2   3  15        0.90        1.92      2.35 o 
   3   3  15      107.78       97.58      6.02 o 
   4   3  15      161.65      154.18      5.87 o 
   5   3  15       19.59       17.19      4.14 o 
  -5   4  15        3.66        4.06      4.91 o 
  -4   4  15      154.13      155.97     10.59 o 
  -3   4  15        0.65       -6.79      6.79 o 
  -2   4  15        0.55        6.35      5.34 o 
  -1   4  15       40.57       35.44      4.77 o 
   0   4  15        6.10        3.95      4.38 o 
   1   4  15       25.98       22.57      3.02 o 
   2   4  15        7.49        4.73      2.59 o 
   3   4  15       34.36       38.64      3.64 o 
   4   4  15        0.94        1.31      1.06 o 
   5   4  15       19.96       21.06      2.90 o 
  -5   5  15       33.68       30.56      5.48 o 
  -4   5  15       16.05       16.67      5.00 o 
  -3   5  15      262.97      249.28     11.85 o 
  -2   5  15       49.24       38.42      6.83 o 
  -1   5  15      904.72      884.36     29.36 o 
   0   5  15        9.27        4.26      3.27 o 
   1   5  15       20.52       28.41      4.77 o 
   2   5  15      158.67      157.27      8.07 o 
   3   5  15       66.02       67.12      5.18 o 
   4   5  15       87.70      104.44      5.21 o 
  -5   6  15       13.72       14.11      2.18 o 
  -4   6  15      105.66      114.88      9.17 o 
  -3   6  15      191.42      174.01     15.44 o 
  -2   6  15      429.55      466.95     20.14 o 
  -1   6  15        3.34        4.39      3.54 o 
   0   6  15      186.84      200.35      7.72 o 
   1   6  15      106.62      127.11     12.01 o 
   2   6  15       76.12       72.63      5.74 o 
   3   6  15        3.85        5.92      1.81 o 
   4   6  15       40.44       37.83      5.25 o 
  -4   7  15      179.48      156.13      8.10 o 
  -3   7  15       14.30       11.10      4.86 o 
  -2   7  15       33.21       25.45      4.70 o 
  -1   7  15      112.26      103.15      5.83 o 
   0   7  15      562.08      557.49     12.63 o 
   1   7  15       80.85       62.72      4.81 o 
   2   7  15       11.12        8.15      4.22 o 
   3   7  15        2.25        7.09      2.60 o 
   4   7  15        0.38        3.72      1.63 o 
  -4   8  15       34.28       25.76      3.39 o 
  -3   8  15      420.87      347.49     69.19 o 
  -2   8  15      149.02      107.88      8.91 o 
  -1   8  15       29.08       32.10      4.64 o 
   0   8  15       27.78       24.04      3.54 o 
   1   8  15        5.71        6.34      2.87 o 
   2   8  15       82.44      100.19      4.83 o 
   3   8  15        1.34       -1.48      1.48 o 
  -3   9  15        0.40       -3.18      3.68 o 
  -2   9  15        0.31       -0.40      2.82 o 
  -1   9  15       10.75        3.55      2.58 o 
   0   9  15        7.13        8.21      3.08 o 
   1   9  15       21.93        8.46      9.91 o 
   2   9  15       46.00       31.04      3.18 o 
   0  10  15       19.16       16.54      2.45 o 
  -5   0  16        0.29       -0.47      2.07 o 
  -4   0  16        1.36        3.70      3.28 o 
  -3   0  16      149.49      148.11     14.46 o 
  -2   0  16     1041.26      999.19     32.33 o 
  -1   0  16      272.57      285.38     16.93 o 
   0   0  16     2070.61     2151.54     30.93 o 
   1   0  16        4.49        2.42      2.00 o 
   2   0  16       15.58       12.86      3.79 o 
   3   0  16        2.66        3.89      1.78 o 
   4   0  16      156.36      170.42     10.15 o 
  -5   1  16       29.94       30.89      4.50 o 
  -4   1  16        0.44       -1.69      2.34 o 
  -3   1  16      432.13      434.18     14.83 o 
  -2   1  16       52.47       56.10      6.57 o 
  -1   1  16      108.74      101.88      7.55 o 
   0   1  16      689.88      723.98     12.66 o 
   1   1  16       98.29      104.26      5.27 o 
   2   1  16       13.07       13.26      3.04 o 
   3   1  16       86.91       79.22      4.66 o 
   4   1  16       40.51       40.53      4.18 o 
  -5   2  16       97.60      114.73      7.31 o 
  -4   2  16       92.46       97.10      8.40 o 
  -3   2  16       32.65       31.68      6.87 o 
  -2   2  16      163.90      171.83      9.66 o 
  -1   2  16        6.22        7.24      2.65 o 
   0   2  16      177.92      183.88      6.56 o 
   1   2  16      218.76      200.38      6.70 o 
   2   2  16       26.79       17.13      3.04 o 
   3   2  16       21.59       21.15      3.19 o 
   4   2  16       18.89       21.51      2.81 o 
  -5   3  16       14.19       20.54      3.80 o 
  -4   3  16       42.14       44.35      6.59 o 
  -3   3  16       84.25       69.30      9.10 o 
  -2   3  16      132.22      135.69      8.31 o 
  -1   3  16        1.42        2.99      3.24 o 
   0   3  16       15.21       11.47      3.41 o 
   1   3  16       36.72       33.42      4.96 o 
   2   3  16      314.07      342.98      9.85 o 
   3   3  16        8.95       10.27      2.18 o 
   4   3  16      145.56      175.66      5.21 o 
  -5   4  16       20.91       21.97      3.47 o 
  -4   4  16       48.72       52.85      6.46 o 
  -3   4  16      283.31      275.52     10.62 o 
  -2   4  16      116.23      113.31     12.33 o 
  -1   4  16      317.38      298.62     10.91 o 
   0   4  16     1057.04     1161.25     33.12 o 
   1   4  16      292.68      278.10     10.56 o 
   2   4  16       23.60       16.93      3.00 o 
   3   4  16       23.24       20.95      3.05 o 
   4   4  16       30.77       29.02      3.42 o 
  -5   5  16       21.42       22.36      3.29 o 
  -4   5  16       41.56       42.94      6.19 o 
  -3   5  16        0.00        3.02      3.67 o 
  -2   5  16      193.87      202.01     13.31 o 
  -1   5  16       48.09       31.12      5.70 o 
   0   5  16       29.91       29.01      6.04 o 
   1   5  16      255.50      278.37     15.76 o 
   2   5  16       53.85       51.93      4.99 o 
   3   5  16       48.72       49.10      4.27 o 
   4   5  16       16.15       15.56      2.74 o 
  -4   6  16        9.42        9.95      3.64 o 
  -3   6  16       19.85       16.96      2.99 o 
  -2   6  16       80.07       81.93      8.66 o 
  -1   6  16       99.86       90.71      8.97 o 
   0   6  16       26.27       17.71      5.55 o 
   1   6  16       14.56       14.18      4.40 o 
   2   6  16        2.03        2.47      2.32 o 
   3   6  16       48.51       61.21     13.06 o 
  -4   7  16        0.48        2.54      1.72 o 
  -3   7  16      106.20       93.46      6.63 o 
  -2   7  16        0.91       -0.11      1.82 o 
  -1   7  16       13.97        5.73      5.27 o 
   0   7  16       12.29       13.99      4.02 o 
   1   7  16       23.31       30.90      3.13 o 
   2   7  16       19.14       21.74      9.01 o 
   3   7  16        0.76        1.26      1.21 o 
  -3   8  16        0.29       -1.38      1.80 o 
  -2   8  16        0.72       -0.52      2.25 o 
  -1   8  16       11.38       -2.10      2.69 o 
   0   8  16       18.32       11.83      2.04 o 
   1   8  16      163.70      164.38     22.40 o 
   2   8  16       65.12       80.26      6.34 o 
  -5   1  17        8.14       12.61      2.25 o 
  -4   1  17      134.57      100.09     70.67 o 
  -3   1  17      194.32      188.13     13.52 o 
  -2   1  17     1324.68     1363.39     25.62 o 
  -1   1  17        0.37       -0.37      2.02 o 
   0   1  17      124.20      142.63      5.84 o 
   1   1  17      167.64      156.55      6.17 o 
   2   1  17        0.11        1.42      1.74 o 
   3   1  17        0.01        2.58      1.48 o 
   4   1  17       96.24       98.01      4.66 o 
  -5   2  17        0.01        1.55      2.09 o 
  -4   2  17        0.71       -0.99      4.05 o 
  -3   2  17      606.95      379.17    325.74 o 
  -2   2  17       44.31       45.41      4.87 o 
  -1   2  17        5.02        3.55      6.09 o 
   0   2  17       11.56       14.32      4.07 o 
   1   2  17      134.95      147.01      7.00 o 
   2   2  17      145.66      166.25      6.84 o 
   3   2  17      240.56      238.11      6.86 o 
   4   2  17       15.67       17.88      2.39 o 
  -5   3  17       41.93       48.09      4.47 o 
  -4   3  17        2.94        0.31      3.35 o 
  -3   3  17      264.86      264.96      9.76 o 
  -2   3  17       78.29       84.31     10.67 o 
  -1   3  17       34.51       41.69      6.03 o 
   0   3  17        0.00        5.05      2.29 o 
   1   3  17       38.75       31.50      4.99 o 
   2   3  17       61.96       62.19      4.47 o 
   3   3  17        1.45        1.20      1.89 o 
   4   3  17      114.93      112.93      7.02 o 
  -4   4  17       30.58       22.80      4.86 o 
  -3   4  17      102.86       82.18      8.45 o 
  -2   4  17        1.81        4.57      3.47 o 
  -1   4  17       64.57       59.47      7.87 o 
   0   4  17        2.14        0.75      1.78 o 
   1   4  17        0.71        4.38      2.83 o 
   2   4  17       66.92       58.17      4.81 o 
   3   4  17       18.32       13.56      2.53 o 
  -4   5  17       47.57       38.75      5.05 o 
  -3   5  17      538.77      522.92     12.09 o 
  -2   5  17       58.13       72.46      7.91 o 
  -1   5  17       10.48        7.54      6.13 o 
   0   5  17       21.66       31.84      5.34 o 
   1   5  17      112.12      116.07     10.24 o 
   2   5  17       36.23       46.31      7.45 o 
   3   5  17       10.33       12.15      2.15 o 
  -4   6  17       76.86       67.11      5.37 o 
  -3   6  17        4.25        7.39      2.79 o 
  -2   6  17       35.19       38.74      3.65 o 
  -1   6  17      131.13      135.93     10.78 o 
   0   6  17      122.98      105.74      8.96 o 
   1   6  17       49.42       61.93      6.31 o 
   2   6  17       83.83       99.18      7.57 o 
   3   6  17        5.90        3.64      1.38 o 
  -3   7  17       81.06       49.78      4.93 o 
  -2   7  17      249.74      169.11      7.75 o 
  -1   7  17        8.19        7.06      2.81 o 
   0   7  17        1.62       -0.93      2.24 o 
   1   7  17        6.84       -0.82      2.13 o 
   2   7  17        3.60       -0.18      1.81 o 
  -2   8  17       60.59       55.83      4.26 o 
   0   8  17        2.34        9.07      3.07 o 
  -4   0  18      531.06      501.58     12.44 o 
  -3   0  18      124.50      132.61      7.93 o 
  -2   0  18      335.05      352.55     18.08 o 
  -1   0  18       60.89       50.78      6.69 o 
   0   0  18       11.20        3.08      4.83 o 
   1   0  18        1.47        0.23      2.97 o 
   2   0  18      365.13      274.86    191.20 o 
   3   0  18       11.12        9.42      3.74 o 
  -4   1  18        7.21        5.70      2.96 o 
  -3   1  18       93.57      102.89      5.35 o 
  -2   1  18      574.02      621.36     15.94 o 
  -1   1  18      144.44      153.56      8.14 o 
   0   1  18       12.97        5.40      3.83 o 
   1   1  18       44.59       43.04      3.69 o 
   2   1  18        0.25        1.38      1.23 o 
   3   1  18        0.01        0.75      2.71 o 
  -4   2  18      110.12      112.90      6.87 o 
  -3   2  18       38.23       30.65      4.77 o 
  -2   2  18      251.67      247.37     14.42 o 
  -1   2  18       61.78       54.78      5.07 o 
   0   2  18        7.37        5.46      2.27 o 
   1   2  18        0.79        3.15      4.56 o 
   2   2  18       87.52      103.52      4.87 o 
   3   2  18        8.32        9.80      2.22 o 
  -4   3  18       46.20       47.17      5.20 o 
  -3   3  18        0.94        3.88      4.72 o 
  -2   3  18       63.31       59.84      8.73 o 
  -1   3  18        7.14        0.78      4.67 o 
   0   3  18      166.08      187.44     12.38 o 
   1   3  18       15.09        8.74      2.11 o 
   2   3  18       50.29       72.52      6.93 o 
   3   3  18      262.34      290.92      7.64 o 
  -4   4  18       71.18       69.66      5.39 o 
  -3   4  18      166.42      158.94      8.53 o 
  -2   4  18      381.63      408.14     16.69 o 
  -1   4  18      297.89      292.17     14.95 o 
   0   4  18       31.54       35.96      6.26 o 
   1   4  18        2.16        1.58      2.56 o 
   2   4  18       40.82       34.24      3.85 o 
   3   4  18        7.45       10.27      2.19 o 
  -3   5  18       23.42       21.08      3.39 o 
  -2   5  18      130.18      107.36     10.96 o 
  -1   5  18       99.48       93.36      8.39 o 
   0   5  18       12.20       15.79      3.52 o 
   1   5  18       55.32       54.93      6.99 o 
   2   5  18       16.04       18.28      3.35 o 
  -3   6  18        9.47        9.98      2.74 o 
  -2   6  18        9.61        1.86      1.98 o 
  -1   6  18        1.04        7.66      3.21 o 
   0   6  18        1.94        7.82      3.80 o 
   1   6  18        3.12        2.11      3.48 o 
   2   6  18       24.20       26.21      4.21 o 
   0   7  18        5.35        3.71      4.14 o 
   1   7  18        6.18        7.11      3.33 o 
  -3   1  19        7.06        4.74      3.64 o 
  -2   1  19       42.56       50.97      7.34 o 
  -1   1  19       71.59       68.82      5.70 o 
   0   1  19       15.22       11.71      3.80 o 
   1   1  19       48.65       26.57     19.13 o 
   2   1  19       62.56       50.35     12.28 o 
   3   1  19       34.72       26.25      3.58 o 
  -3   2  19        6.78        6.77      3.53 o 
  -2   2  19        4.00        4.92      1.75 o 
  -1   2  19       59.98       60.47      5.10 o 
   0   2  19      100.08       75.38     58.76 o 
   1   2  19      200.50      211.76     11.72 o 
   2   2  19      180.79      192.38      6.84 o 
  -3   3  19        1.34        2.50      1.99 o 
  -2   3  19        4.33        2.06      3.47 o 
  -1   3  19        1.24        0.21      3.47 o 
   0   3  19        0.05       -0.12      4.09 o 
   1   3  19       58.07       72.73      6.42 o 
   2   3  19      107.66      103.42     10.34 o 
  -3   4  19       21.00       10.06      3.28 o 
  -2   4  19        8.29        5.73      2.89 o 
  -1   4  19       22.64       20.92      4.34 o 
   0   4  19       82.37       72.27      7.06 o 
   1   4  19        0.25       -3.14      3.20 o 
   2   4  19       45.11       47.46      4.24 o 
  -2   5  19        2.10        0.72      1.73 o 
  -1   5  19       27.91       26.76      4.04 o 
   0   5  19        0.52        0.78      2.14 o 
   1   5  19        9.16       11.33      3.96 o 
  -1   6  19       74.34       71.99      5.72 o 
   0   6  19       86.59       93.00      6.02 o 
  -2   0  20       16.49       14.09      2.38 o 
  -1   0  20       16.01       15.19      4.14 o 
   0   0  20      286.48      307.04     11.96 o 
  -2   1  20        2.39        2.06      3.38 o 
  -1   1  20       45.56       41.78      5.13 o 
   0   1  20       59.38       53.46     36.61 o 
   1   1  20        0.53        4.18      1.95 o 
  -2   2  20       23.78       21.56      6.12 o 
  -1   2  20        0.38        2.18      4.79 o 
   0   2  20       72.90       81.41      6.33 o 
   1   2  20        0.80        1.79      2.07 o 
  -2   3  20        9.82        7.95      3.68 o 
  -1   3  20        0.02       -1.90      1.90 o 
   0   3  20        6.72        8.63      3.69 o 
   1   3  20      180.71      214.35      9.62 o 
  -2   4  20       49.23       28.81      3.22 o 
  -1   4  20        0.30        1.06      1.07 o 
   0   4  20       17.27       17.90      3.92 o 
                                                 
